# Supplementary material for: ﻿The Nereididae (Annelida) – diagnoses, descriptions, and a key to the genera
Source: Zookeys. 2023 Oct 11;1182:35–134. doi: 10.3897/zookeys.1182.104258 (PMC10585372; doi:10.3897/zookeys.1182.104258)
Supplement: XML Treatment for Alitta [file zookeys.1182.104258-treatment1.xml]

<!DOCTYPE tp:taxon-treatment
  PUBLIC "-//TaxonX//DTD Taxonomic Treatment Publishing DTD v0 20100105//EN" "tax-treatment-NSO.dtd">
<tp:taxon-treatment xmlns:tp="http://www.plazi.org/taxpub"><tp:treatment-meta><kwd-group><label>Taxon classification</label><kwd>
              <named-content content-type="kingdom">Animalia</named-content>
            </kwd><kwd>
              <named-content content-type="order">Phyllodocida</named-content>
            </kwd><kwd>
              <named-content content-type="family">Nereididae</named-content>
            </kwd></kwd-group><mixed-citation publication-type="journal"><person-group><name><surname>Wilson</surname><given-names>Robin S.</given-names></name><name><surname>Glasby</surname><given-names>Christopher J.</given-names></name><name><surname>Bakken</surname><given-names>Torkild</given-names></name></person-group><article-title>﻿The <tp:taxon-name><tp:taxon-name-part taxon-name-part-type="family">Nereididae</tp:taxon-name-part></tp:taxon-name> (<tp:taxon-name><tp:taxon-name-part taxon-name-part-type="phylum">Annelida</tp:taxon-name-part></tp:taxon-name>) – diagnoses, descriptions, and a key to the genera</article-title><source>Zookeys</source><day>11</day><month>10</month><year>2023</year><volume>1182</volume><fpage>35</fpage><lpage>134</lpage><pub-id pub-id-type="doi">10.3897/zookeys.1182.104258</pub-id></mixed-citation></tp:treatment-meta><tp:nomenclature><label>﻿</label><tp:taxon-name>
            <object-id xmlns:xlink="http://www.w3.org/1999/xlink" content-type="arpha" xlink:type="simple">4014296E-D3B4-5F7C-AE98-5B931F1C5C2D</object-id>
            <tp:taxon-name-part taxon-name-part-type="genus" reg="Alitta">Alitta</tp:taxon-name-part>
          </tp:taxon-name><tp:taxon-authority>Kinberg, 1865</tp:taxon-authority><tp:nomenclature-citation-list><tp:nomenclature-citation><tp:taxon-name><tp:taxon-name-part taxon-name-part-type="genus" reg="Nereis">Nereis</tp:taxon-name-part> (<tp:taxon-name-part taxon-name-part-type="subgenus" reg="Alitta">Alitta</tp:taxon-name-part>)</tp:taxon-name><comment>auctt.</comment></tp:nomenclature-citation></tp:nomenclature-citation-list></tp:nomenclature><tp:treatment-sec sec-type="type species" id="SECID0EIDCI"><title>Type species.</title><p><italic><tp:taxon-name><tp:taxon-name-part taxon-name-part-type="genus" reg="Nereis">Nereis</tp:taxon-name-part><tp:taxon-name-part taxon-name-part-type="species" reg="virens">virens</tp:taxon-name-part></tp:taxon-name></italic> Sars, 1835.</p></tp:treatment-sec><tp:treatment-sec sec-type="WoRMS URL" id="SECID0EZDCI"><title>WoRMS URL.</title><p><ext-link xmlns:xlink="http://www.w3.org/1999/xlink" xlink:href="https://www.marinespecies.org/polychaeta/aphia.php?p=taxdetails&amp;id=234848" ext-link-type="uri" xlink:type="simple">https://www.marinespecies.org/polychaeta/aphia.php?p=taxdetails&amp;id=234848</ext-link>.</p></tp:treatment-sec><tp:treatment-sec sec-type="Sources" id="SECID0EEECI"><title>Sources.</title><p><xref ref-type="bibr" rid="B120">Villalobos-Guerrero and Carrera-Parra (2015)</xref>; <xref ref-type="bibr" rid="B119">Villalobos-Guerrero and Bakken (2018)</xref>.</p></tp:treatment-sec><tp:treatment-sec sec-type="diagnosis" id="SECID0ESECI"><title>Diagnosis.</title><p>Dorsal notopodial ligule markedly broader on posterior chaetigers; palpophore massive subconical, flattened (palpostyle is minute by comparison); ventral peristomial flap absent; notochaetae sesquigomph spinigers absent (minimal diagnosis; secondary diagnosis not attained).</p></tp:treatment-sec><tp:treatment-sec sec-type="description" id="SECID0EXECI"><title>Description.</title><p>Palpophore massive subconical, flattened (palpostyle is minute by comparison). Palpophore surface with a single transverse groove (palpophores well developed) or with several oblique grooves or striae (palpophores well developed); palpostyles subconical. Prostomium anterior margin entire. Tentacular belt greater than length of chaetiger 1. Tentacular cirri cirrophores present.</p><p>Jaws with dentate cutting edge.</p><p>Maxillary ring of pharynx with papillae absent. Maxillary ring paragnaths present. Area I conical paragnaths present (absent occasionally in some specimens of <italic><tp:taxon-name><tp:taxon-name-part taxon-name-part-type="genus" reg="Alitta">A.</tp:taxon-name-part><tp:taxon-name-part taxon-name-part-type="species" reg="virens">virens</tp:taxon-name-part></tp:taxon-name></italic> species complex); II conical paragnaths present; III conical paragnaths present; III rod-like paragnaths absent; IV paragnaths present; IV conical paragnaths present; IV smooth bar-like paragnaths absent. Oral ring papillae absent. Oral ring paragnaths present; with Areas V, VI, and VII-VIII discrete. Oral ring pyramidal paragnaths absent, or present. Area V conical paragnaths present, or absent; arranged in a longitudinal line, or irregularly. Area VI paragnaths present; paragnaths arranged in a roughly circular group, or in lines or arcs; conical paragnaths present. Areas VII-VIII paragnaths present; conical paragnaths present; P-bar paragnaths absent, or present.</p><p>Dorsal notopodial ligule markedly elongate on posterior chaetigers, or not markedly elongate on posterior chaetigers; markedly broader on posterior chaetigers; not markedly reduced on posterior chaetigers. Prechaetal notopodial lobe present; smaller than dorsal notopodial ligule on anterior chaetigers, usually reduced or absent posteriorly, or approximately equal to length of dorsal notopodial ligule at least on anterior chaetigers (thus notopodium of three similar sized ligules/lobes); present on all chaetigers. Notopodial acicular process absent. Dorsal cirrus sub-terminally attached to dorsal margin of dorsal notopodial ligule on posterior chaetigers; not terminally attached to dorsal notopodial ligule on posterior chaetigers.</p><p>Neuropodial prechaetal lobe absent. Neuropodial postchaetal lobe present; projecting beyond end of the acicular ligule; present throughout all chaetigers; digitiform. Ventral neuropodial ligule of anterior chaetigers present. Ventral neuropodial ligule of anterior chaetigers approx. as long as acicular neuropodial ligule. Ventral neuropodial ligule on posterior chaetigers present. Ventral neuropodial ligule on posterior chaetigers similar to length of acicular neuropodial ligule, or short, up to half length of acicular neuropodial ligule.</p><p>Notoaciculae on chaetigers 1 and 2 present, or absent. Notochaetae of chaetigers 3 and 4 present. Notochaetae: homogomph spinigers present. Neurochaetae dorsal fascicle: heterogomph spinigers absent; homogomph spinigers present; dorsal fascicle heterogomph falcigers in anterior chaetigers present; on posterior chaetigers present, or absent. Neurochaetae ventral fascicle: heterogomph spinigers present; spinigers in anterior chaetigers with blades evenly serrated throughout; on posterior chaetigers with blades finely serrated proximally; heterogomph falcigers present; anterior chaetigers heterogomph falcigers with long blades absent; anterior chaetigers heterogomph falcigers with extra-long blades present; anterior chaetigers heterogomph falcigers with short blades absent; posterior chaetigers heterogomph falcigers with long blades absent; posterior chaetigers heterogomph falcigers with extra-long blades present; posterior chaetigers heterogomph falcigers with short blades absent; ventral fascicle heterogomph falcigers blade with recurved terminal tooth and distinct tendon, or lacking distinct tendon on terminal tooth; ventral fascicle heterogomph falcigers blade with a single terminal tooth.</p><p>Anal cirri form cirriform or conical.</p></tp:treatment-sec><tp:treatment-sec sec-type="remarks" id="SECID0EOFCI"><title>Remarks.</title><p>The modern concept of <italic><tp:taxon-name><tp:taxon-name-part taxon-name-part-type="genus" reg="Alitta">Alitta</tp:taxon-name-part></tp:taxon-name></italic> is due to <xref ref-type="bibr" rid="B78">Khlebovich (1996)</xref> but the generic description and the species included have been emended by <xref ref-type="bibr" rid="B120">Villalobos-Guerrero and Carrera-Parra (2015)</xref> and <xref ref-type="bibr" rid="B119">Villalobos-Guerrero and Bakken (2018)</xref>; the description here is based on that of the latter two studies. <italic><tp:taxon-name><tp:taxon-name-part taxon-name-part-type="genus" reg="Alitta">Alitta</tp:taxon-name-part></tp:taxon-name></italic> now contains eight species all occurring in either the North Pacific or North Atlantic Oceans. <italic><tp:taxon-name><tp:taxon-name-part taxon-name-part-type="genus" reg="Alitta">Alitta</tp:taxon-name-part><tp:taxon-name-part taxon-name-part-type="species" reg="succinea">succinea</tp:taxon-name-part></tp:taxon-name></italic> (Leuckart, 1847) has been reported as a supposed introduced species from numerous cosmopolitan localities but as summarised by <xref ref-type="bibr" rid="B120">Villalobos-Guerrero and Carrera-Parra (2015</xref>: 165–166) many of these represent misidentifications of related species.</p><p>There is no identification guide for all species of <italic><tp:taxon-name><tp:taxon-name-part taxon-name-part-type="genus" reg="Alitta">Alitta</tp:taxon-name-part></tp:taxon-name></italic> but the four species in the <italic><tp:taxon-name><tp:taxon-name-part taxon-name-part-type="genus" reg="Alitta">A.</tp:taxon-name-part><tp:taxon-name-part taxon-name-part-type="species" reg="virens">virens</tp:taxon-name-part></tp:taxon-name></italic> species complex can be identified using the keys to atokes and to epitokes in <xref ref-type="bibr" rid="B119">Villalobos-Guerrero and Bakken (2018)</xref>.</p></tp:treatment-sec><ref-list><ref id="B120"><mixed-citation xmlns:xlink="http://www.w3.org/1999/xlink" xlink:type="simple"><person-group><name name-style="western"><surname>Villalobos-Guerrero</surname><given-names>T</given-names></name><name name-style="western"><surname>Carrera-Parra</surname><given-names>LF</given-names></name></person-group> (<year>2015</year>) <article-title>Redescription of <italic><tp:taxon-name><tp:taxon-name-part taxon-name-part-type="genus">Alitta</tp:taxon-name-part><tp:taxon-name-part taxon-name-part-type="species">succinea</tp:taxon-name-part></tp:taxon-name></italic> (Leuckart, 1847) and reinstatement of <italic><tp:taxon-name><tp:taxon-name-part taxon-name-part-type="genus">A.</tp:taxon-name-part><tp:taxon-name-part taxon-name-part-type="species">acutifolia</tp:taxon-name-part></tp:taxon-name></italic> (Ehlers, 1901) n. comb. based upon morphological and molecular data (<tp:taxon-name><tp:taxon-name-part taxon-name-part-type="class">Polychaeta</tp:taxon-name-part></tp:taxon-name>: <tp:taxon-name><tp:taxon-name-part taxon-name-part-type="family">Nereididae</tp:taxon-name-part></tp:taxon-name>).</article-title><source>Zootaxa</source><volume>3919</volume>(<issue>1</issue>): <fpage>157</fpage>–<lpage>178</lpage>. <ext-link xlink:href="10.11646/zootaxa.3919.1.7" ext-link-type="doi" xlink:type="simple">https://doi.org/10.11646/zootaxa.3919.1.7</ext-link></mixed-citation></ref><ref id="B119"><mixed-citation xmlns:xlink="http://www.w3.org/1999/xlink" xlink:type="simple"><person-group><name name-style="western"><surname>Villalobos-Guerrero</surname><given-names>TF</given-names></name><name name-style="western"><surname>Bakken</surname><given-names>T</given-names></name></person-group> (<year>2018</year>) <article-title>Revision of the <italic><tp:taxon-name><tp:taxon-name-part taxon-name-part-type="genus">Alitta</tp:taxon-name-part><tp:taxon-name-part taxon-name-part-type="species">virens</tp:taxon-name-part></tp:taxon-name></italic> species complex (<tp:taxon-name><tp:taxon-name-part taxon-name-part-type="phylum">Annelida</tp:taxon-name-part></tp:taxon-name>: <tp:taxon-name><tp:taxon-name-part taxon-name-part-type="family">Nereididae</tp:taxon-name-part></tp:taxon-name>) from the North Pacific Ocean.</article-title><source>Zootaxa</source><volume>4483</volume>(<issue>2</issue>): <fpage>201</fpage>–<lpage>257</lpage>. <ext-link xlink:href="10.11646/zootaxa.4483.2.1" ext-link-type="doi" xlink:type="simple">https://doi.org/10.11646/zootaxa.4483.2.1</ext-link></mixed-citation></ref><ref id="B78"><mixed-citation xmlns:xlink="http://www.w3.org/1999/xlink" xlink:type="simple"><person-group><name name-style="western"><surname>Khlebovich</surname><given-names>VV</given-names></name></person-group> (<year>1996</year>) <source>Fauna of Russia and Neighbouring Countries. Polychaetous Annelids (Vol. III). Polychaetes of the family <tp:taxon-name><tp:taxon-name-part taxon-name-part-type="family">Nereididae</tp:taxon-name-part></tp:taxon-name> of the Russian Seas and the adjacent waters.</source><publisher-name>NAUKA publishing house</publisher-name>, <publisher-loc>St Petersburg</publisher-loc>, <size units="page">225 pp</size>.</mixed-citation></ref></ref-list></tp:taxon-treatment>
