# Supplementary material for: ﻿The Nereididae (Annelida) – diagnoses, descriptions, and a key to the genera
Source: Zookeys. 2023 Oct 11;1182:35–134. doi: 10.3897/zookeys.1182.104258 (PMC10585372; doi:10.3897/zookeys.1182.104258)
Supplement: XML Treatment for Ceratocephale [file zookeys.1182.104258-treatment3.xml]

<!DOCTYPE tp:taxon-treatment
  PUBLIC "-//TaxonX//DTD Taxonomic Treatment Publishing DTD v0 20100105//EN" "tax-treatment-NSO.dtd">
<tp:taxon-treatment xmlns:tp="http://www.plazi.org/taxpub"><tp:treatment-meta><kwd-group><label>Taxon classification</label><kwd>
              <named-content content-type="kingdom">Animalia</named-content>
            </kwd><kwd>
              <named-content content-type="order">Phyllodocida</named-content>
            </kwd><kwd>
              <named-content content-type="family">Nereididae</named-content>
            </kwd></kwd-group><mixed-citation publication-type="journal"><person-group><name><surname>Wilson</surname><given-names>Robin S.</given-names></name><name><surname>Glasby</surname><given-names>Christopher J.</given-names></name><name><surname>Bakken</surname><given-names>Torkild</given-names></name></person-group><article-title>﻿The <tp:taxon-name><tp:taxon-name-part taxon-name-part-type="family">Nereididae</tp:taxon-name-part></tp:taxon-name> (<tp:taxon-name><tp:taxon-name-part taxon-name-part-type="phylum">Annelida</tp:taxon-name-part></tp:taxon-name>) – diagnoses, descriptions, and a key to the genera</article-title><source>Zookeys</source><day>11</day><month>10</month><year>2023</year><volume>1182</volume><fpage>35</fpage><lpage>134</lpage><pub-id pub-id-type="doi">10.3897/zookeys.1182.104258</pub-id></mixed-citation></tp:treatment-meta><tp:nomenclature><label>﻿</label><tp:taxon-name>
            <object-id xmlns:xlink="http://www.w3.org/1999/xlink" content-type="arpha" xlink:type="simple">749B279B-4CAE-58B9-B050-FACE11B61DB7</object-id>
            <tp:taxon-name-part taxon-name-part-type="genus" reg="Ceratocephale">Ceratocephale</tp:taxon-name-part>
          </tp:taxon-name><tp:taxon-authority>Malmgren, 1867</tp:taxon-authority><tp:nomenclature-citation-list><tp:nomenclature-citation><tp:taxon-name>
                <tp:taxon-name-part taxon-name-part-type="genus" reg="Chaunorhychus">Chaunorhychus</tp:taxon-name-part>
              </tp:taxon-name><comment>Chamberlin, 1919.</comment></tp:nomenclature-citation><tp:nomenclature-citation><tp:taxon-name>
                <tp:taxon-name-part taxon-name-part-type="genus" reg="Pisionura">Pisionura</tp:taxon-name-part>
              </tp:taxon-name><comment>Hartman &amp; Fauchald, 1971.</comment></tp:nomenclature-citation></tp:nomenclature-citation-list></tp:nomenclature><tp:treatment-sec sec-type="type species" id="SECID0E4MCI"><title>Type species.</title><p><italic><tp:taxon-name><tp:taxon-name-part taxon-name-part-type="genus" reg="Ceratocephale">Ceratocephale</tp:taxon-name-part><tp:taxon-name-part taxon-name-part-type="species" reg="loveni">loveni</tp:taxon-name-part></tp:taxon-name></italic> Malmgren, 1867.</p></tp:treatment-sec><tp:treatment-sec sec-type="WoRMS URL" id="SECID0EONCI"><title>WoRMS URL.</title><p><ext-link xmlns:xlink="http://www.w3.org/1999/xlink" xlink:href="https://www.marinespecies.org/polychaeta/aphia.php?p=taxdetails&amp;id=129371" ext-link-type="uri" xlink:type="simple">https://www.marinespecies.org/polychaeta/aphia.php?p=taxdetails&amp;id=129371</ext-link>.</p></tp:treatment-sec><tp:treatment-sec sec-type="Sources" id="SECID0EZNCI"><title>Sources.</title><p><xref ref-type="bibr" rid="B73">Hylleberg and Nateewathana (1988)</xref>; <xref ref-type="bibr" rid="B70">Hutchings and Reid (1990</xref>: table 9); <xref ref-type="bibr" rid="B104">Santos (2007)</xref>.</p></tp:treatment-sec><tp:treatment-sec sec-type="diagnosis" id="SECID0ELOCI"><title>Diagnosis.</title><p>Transverse dorsal lamellae present; dorsal notopodial ligule absent (minimal diagnosis). Dorsal cirrus arising from basal cirrophore; dorsal notopodial ligule commences chaetiger 3 (secondary diagnosis).</p></tp:treatment-sec><tp:treatment-sec sec-type="description" id="SECID0EQOCI"><title>Description.</title><p>Palpophore barrel-shaped, approximately equal width from base to palpostyle (not overly large compared with palpostyle). Palpostyles subconical, or acutely conical. Eyes present, or absent. Prostomium anterior margin indented. Tentacular belt equal to or less than length of chaetiger 1.</p><p>Jaws with dentate cutting edge.</p><p>Maxillary ring of pharynx with papillae absent. Maxillary ring paragnaths absent. Oral ring papillae present. Oral ring papillae arrangement solitary. Area V three papillae present (close together); VI papillae present, or absent; VII-VIII seven papillae present, arranged in a single row. Oral ring paragnaths absent. In <italic><tp:taxon-name><tp:taxon-name-part taxon-name-part-type="genus" reg="Ceratocephale">Ceratocephale</tp:taxon-name-part></tp:taxon-name></italic> spp., Areas V and VI contain up to three papillae in total; these are here interpreted as all occurring in Area V, with VI = 0,0.</p><p>Transverse dorsal lamellae present (in all species except <italic><tp:taxon-name><tp:taxon-name-part taxon-name-part-type="genus" reg="Ceratocephale">C.</tp:taxon-name-part><tp:taxon-name-part taxon-name-part-type="species" reg="abyssorum">abyssorum</tp:taxon-name-part></tp:taxon-name></italic>); commencing chaetiger 4–10.</p><p>Dorsal notopodial ligule absent. Prechaetal notopodial lobe present; present on all chaetigers. Notopodial acicular process absent. Dorsal cirrus arising from basal cirrophore; cirrophore of dorsal cirrus enlarged and vascularised; cirrophore of dorsal cirrus expanded and leaflike.</p><p>Neuropodial postchaetal lobe present; projecting beyond end of the acicular ligule; present throughout all chaetigers; digitiform. Ventral neuropodial ligule of anterior chaetigers present. Ventral neuropodial ligule of anterior chaetigers approx. as long as acicular neuropodial ligule, or short, up to half length of acicular neuropodial ligule. Ventral neuropodial ligule on posterior chaetigers present. Ventral neuropodial ligule on posterior chaetigers short, up to half length of acicular neuropodial ligule. Accessory ventral cirrus present; commencing chaetiger 1–3. Conspicuous neuropodial prechaetal ligule present.</p><p>Notoaciculae on chaetigers 1 and 2 absent. Notochaetae: homogomph spinigers present; sesquigomph spinigers present, or absent. Neurochaetae dorsal fascicle: heterogomph spinigers absent; homogomph spinigers present; sesquigomph spinigers present; heterogomph falcigers in anterior chaetigers absent; on posterior chaetigers absent. Neurochaetae ventral fascicle: heterogomph spinigers absent; homogomph spinigers present, or absent; heterogomph falcigers absent.</p><p>Anal cirri form cirriform or conical.</p></tp:treatment-sec><tp:treatment-sec sec-type="remarks" id="SECID0EQPCI"><title>Remarks.</title><p>The definition of <italic><tp:taxon-name><tp:taxon-name-part taxon-name-part-type="genus" reg="Ceratocephale">Ceratocephale</tp:taxon-name-part></tp:taxon-name></italic> used here follows <xref ref-type="bibr" rid="B104">Santos (2007)</xref>. <xref ref-type="bibr" rid="B12">Bakken et al. (2022)</xref> noted the possible synonymy of <italic><tp:taxon-name><tp:taxon-name-part taxon-name-part-type="genus" reg="Tambalagamia">Tambalagamia</tp:taxon-name-part></tp:taxon-name></italic> Pillai, 1961 and suggested that a revision was required. Further evidence of morphological diversity of key characters also suggests that <italic><tp:taxon-name><tp:taxon-name-part taxon-name-part-type="genus" reg="Ceratocephale">Ceratocephale</tp:taxon-name-part></tp:taxon-name></italic> as presently constituted may not be a natural group: according to <xref ref-type="bibr" rid="B105">Santos et al. (2005)</xref>, in <italic><tp:taxon-name><tp:taxon-name-part taxon-name-part-type="genus" reg="Ceratocephale">Ceratocephale</tp:taxon-name-part></tp:taxon-name></italic> the tentacular belt is shorter than the subsequent chaetigers however this is not so for all species: e.g. <italic><tp:taxon-name><tp:taxon-name-part taxon-name-part-type="genus" reg="Ceratocephale">Ceratocephale</tp:taxon-name-part><tp:taxon-name-part taxon-name-part-type="species" reg="papillata">papillata</tp:taxon-name-part></tp:taxon-name></italic> de León-González &amp; Góngora-Garza, 1992, nor in <italic><tp:taxon-name><tp:taxon-name-part taxon-name-part-type="genus" reg="Ceratocephale">C.</tp:taxon-name-part><tp:taxon-name-part taxon-name-part-type="species" reg="loveni">loveni</tp:taxon-name-part></tp:taxon-name></italic> Malmgren, 1867 or <italic><tp:taxon-name><tp:taxon-name-part taxon-name-part-type="genus" reg="Ceratocephale">C.</tp:taxon-name-part><tp:taxon-name-part taxon-name-part-type="species" reg="pacifica">pacifica</tp:taxon-name-part></tp:taxon-name></italic> (Hartman, 1960) based on <xref ref-type="bibr" rid="B64">Hilbig (1997)</xref>; and <italic><tp:taxon-name><tp:taxon-name-part taxon-name-part-type="genus" reg="Ceratocephale">C.</tp:taxon-name-part><tp:taxon-name-part taxon-name-part-type="species" reg="bansei">bansei</tp:taxon-name-part></tp:taxon-name></italic> Khlebovich, 1966 may be the only species of <italic><tp:taxon-name><tp:taxon-name-part taxon-name-part-type="genus" reg="Ceratocephale">Ceratocephale</tp:taxon-name-part></tp:taxon-name></italic> with papillae on Area VI of the pharynx.</p><p><italic><tp:taxon-name><tp:taxon-name-part taxon-name-part-type="genus" reg="Ceratocephale">Ceratocephale</tp:taxon-name-part></tp:taxon-name></italic> currently includes 12 accepted species recorded from all oceans except the Arctic Ocean and from intertidal to abyssal depths (<xref ref-type="bibr" rid="B98">Read and Fauchald 2023</xref>). There is no identification guide to all species although <xref ref-type="bibr" rid="B73">Hylleberg and Nateewathana (1988)</xref> have a key to the six species then known. <xref ref-type="bibr" rid="B70">Hutchings and Reid (1990)</xref> allow identification of the three Australian species currently described although we know of two additional undescribed Australian <italic><tp:taxon-name><tp:taxon-name-part taxon-name-part-type="genus" reg="Ceratocephale">Ceratocephale</tp:taxon-name-part></tp:taxon-name></italic> species.</p></tp:treatment-sec><ref-list><ref id="B73"><mixed-citation xmlns:xlink="http://www.w3.org/1999/xlink" xlink:type="simple"><person-group><name name-style="western"><surname>Hylleberg</surname><given-names>J</given-names></name><name name-style="western"><surname>Nateewathana</surname><given-names>A</given-names></name></person-group> (<year>1988</year>) <article-title>Polychaetes of Thailand. <tp:taxon-name><tp:taxon-name-part taxon-name-part-type="family">Nereididae</tp:taxon-name-part></tp:taxon-name> (Part 2): <italic><tp:taxon-name><tp:taxon-name-part taxon-name-part-type="genus">Ceratocephale</tp:taxon-name-part></tp:taxon-name></italic> and <italic><tp:taxon-name><tp:taxon-name-part taxon-name-part-type="genus">Gymnonereis</tp:taxon-name-part></tp:taxon-name></italic>, with description of two new species and notes on the subfamily <tp:taxon-name><tp:taxon-name-part taxon-name-part-type="subfamily">Gymnonereidinae</tp:taxon-name-part></tp:taxon-name>.</article-title><source>Research Bulletin – Phuket Marine Biological Center</source><volume>49</volume>: <fpage>1</fpage>–<lpage>20</lpage>.</mixed-citation></ref><ref id="B70"><mixed-citation xmlns:xlink="http://www.w3.org/1999/xlink" xlink:type="simple"><person-group><name name-style="western"><surname>Hutchings</surname><given-names>PA</given-names></name><name name-style="western"><surname>Reid</surname><given-names>A</given-names></name></person-group> (<year>1990</year>) <article-title>The <tp:taxon-name><tp:taxon-name-part taxon-name-part-type="family">Nereididae</tp:taxon-name-part></tp:taxon-name> (<tp:taxon-name><tp:taxon-name-part taxon-name-part-type="class">Polychaeta</tp:taxon-name-part></tp:taxon-name>) from Australia – <tp:taxon-name><tp:taxon-name-part taxon-name-part-type="subfamily">Gymnonereinae</tp:taxon-name-part></tp:taxon-name><italic>sensu</italic> Fitzhugh, 1987: <italic><tp:taxon-name><tp:taxon-name-part taxon-name-part-type="genus">Australonereis</tp:taxon-name-part></tp:taxon-name></italic>, <italic><tp:taxon-name><tp:taxon-name-part taxon-name-part-type="genus">Ceratocephale</tp:taxon-name-part></tp:taxon-name></italic>, <italic><tp:taxon-name><tp:taxon-name-part taxon-name-part-type="genus">Dendronereides</tp:taxon-name-part></tp:taxon-name></italic>, <italic><tp:taxon-name><tp:taxon-name-part taxon-name-part-type="genus">Gymnonereis</tp:taxon-name-part></tp:taxon-name></italic>, <italic><tp:taxon-name><tp:taxon-name-part taxon-name-part-type="genus">Nicon</tp:taxon-name-part></tp:taxon-name></italic>, <italic><tp:taxon-name><tp:taxon-name-part taxon-name-part-type="genus">Olganereis</tp:taxon-name-part></tp:taxon-name></italic> and <italic><tp:taxon-name><tp:taxon-name-part taxon-name-part-type="genus">Websterinereis</tp:taxon-name-part></tp:taxon-name></italic>.</article-title><source>Records of the Australian Museum</source><volume>42</volume>(<issue>1</issue>): <fpage>69</fpage>–<lpage>100</lpage>. <ext-link xlink:href="10.3853/j.0067-1975.42.1990.107" ext-link-type="doi" xlink:type="simple">https://doi.org/10.3853/j.0067-1975.42.1990.107</ext-link></mixed-citation></ref><ref id="B104"><mixed-citation xmlns:xlink="http://www.w3.org/1999/xlink" xlink:type="simple"><person-group><name name-style="western"><surname>Santos</surname><given-names>CSG</given-names></name></person-group> (<year>2007</year>) <article-title><tp:taxon-name><tp:taxon-name-part taxon-name-part-type="family">Nereididae</tp:taxon-name-part></tp:taxon-name> from Rocas Atoll (North-east Brazil).</article-title><source>Arquivos do Museu Nacional, Rio de Janeiro</source><volume>65</volume>: <fpage>369</fpage>–<lpage>380</lpage>.</mixed-citation></ref><ref id="B12"><mixed-citation xmlns:xlink="http://www.w3.org/1999/xlink" xlink:type="simple"><person-group><name name-style="western"><surname>Bakken</surname><given-names>T</given-names></name><name name-style="western"><surname>Glasby</surname><given-names>CJ</given-names></name><name name-style="western"><surname>Santos</surname><given-names>CSG</given-names></name><name name-style="western"><surname>Wilson</surname><given-names>RS</given-names></name></person-group> (<year>2022</year>) <article-title>7.13.3.3 <tp:taxon-name><tp:taxon-name-part taxon-name-part-type="family">Nereididae</tp:taxon-name-part></tp:taxon-name> Blainville, 1818.</article-title> In: <person-group><name name-style="western"><surname>Purschke</surname><given-names>G</given-names></name><name name-style="western"><surname>Böggemann</surname><given-names>M</given-names></name><name name-style="western"><surname>Westheide</surname><given-names>W</given-names></name></person-group> (<role>Eds</role>) <issue-title>Handbook of Zoology (Vol.</issue-title><source>4) Pleistoannelida, <tp:taxon-name><tp:taxon-name-part taxon-name-part-type="class">Errantia</tp:taxon-name-part></tp:taxon-name> II. De Gruyter, Osnabrück</source>, <fpage>259</fpage>–<lpage>307</lpage>. <ext-link xlink:href="10.1515/9783110647167-010" ext-link-type="doi" xlink:type="simple">https://doi.org/10.1515/9783110647167-010</ext-link></mixed-citation></ref><ref id="B105"><mixed-citation xmlns:xlink="http://www.w3.org/1999/xlink" xlink:type="simple"><person-group><name name-style="western"><surname>Santos</surname><given-names>CSG</given-names></name><name name-style="western"><surname>Pleijel</surname><given-names>F</given-names></name><name name-style="western"><surname>Lana</surname><given-names>PC</given-names></name><name name-style="western"><surname>Rouse</surname><given-names>GW</given-names></name></person-group> (<year>2005</year>) <article-title>Phylogenetic relationships within <tp:taxon-name><tp:taxon-name-part taxon-name-part-type="family">Nereididae</tp:taxon-name-part></tp:taxon-name> (<tp:taxon-name><tp:taxon-name-part taxon-name-part-type="phylum">Annelida</tp:taxon-name-part></tp:taxon-name>: <tp:taxon-name><tp:taxon-name-part taxon-name-part-type="order">Phyllodocida</tp:taxon-name-part></tp:taxon-name>).</article-title><source>Invertebrate Systematics</source><volume>19</volume>(<issue>6</issue>): <fpage>557</fpage>–<lpage>576</lpage>. <ext-link xlink:href="10.1071/IS05001" ext-link-type="doi" xlink:type="simple">https://doi.org/10.1071/IS05001</ext-link></mixed-citation></ref><ref id="B64"><mixed-citation xmlns:xlink="http://www.w3.org/1999/xlink" xlink:type="simple"><person-group><name name-style="western"><surname>Hilbig</surname><given-names>B</given-names></name></person-group> (<year>1997</year>) <article-title>Family <tp:taxon-name><tp:taxon-name-part taxon-name-part-type="family">Nereididae</tp:taxon-name-part></tp:taxon-name> Johnston, 1845.</article-title> In: <person-group><name name-style="western"><surname>Blake</surname><given-names>JA</given-names></name><name name-style="western"><surname>Hilbig</surname><given-names>B</given-names></name><name name-style="western"><surname>Scott</surname><given-names>PH</given-names></name></person-group> (<role>Eds</role>) <issue-title>The Annelida Part 2 Oligochaeta and Polychaeta: Phyllodocida (Phyllodocidae to Paralacydoniidae).</issue-title><source>Taxonomic Atlas of the Benthic Fauna of the Santa Maria Basin and the Western Santa Barbara Channel. Santa Barbara Museum of Natural History, Santa Barbara, California</source>, <fpage>291</fpage>–<lpage>316</lpage>.</mixed-citation></ref><ref id="B98"><mixed-citation xmlns:xlink="http://www.w3.org/1999/xlink" xlink:type="simple"><person-group><name name-style="western"><surname>Read</surname><given-names>GB</given-names></name><name name-style="western"><surname>Fauchald</surname><given-names>K</given-names></name></person-group> (<year>2023</year>) The World <tp:taxon-name><tp:taxon-name-part taxon-name-part-type="class">Polychaeta</tp:taxon-name-part></tp:taxon-name> Database. <ext-link xlink:href="https://www.marinespecies.org/polychaeta/" ext-link-type="uri" xlink:type="simple">https://www.marinespecies.org/polychaeta/</ext-link> [Accessed 19 March, 2023]</mixed-citation></ref></ref-list></tp:taxon-treatment>
