# Supplementary material for: ﻿The Nereididae (Annelida) – diagnoses, descriptions, and a key to the genera
Source: Zookeys. 2023 Oct 11;1182:35–134. doi: 10.3897/zookeys.1182.104258 (PMC10585372; doi:10.3897/zookeys.1182.104258)
Supplement: XML Treatment for Ceratonereis [file zookeys.1182.104258-treatment4.xml]

<!DOCTYPE tp:taxon-treatment
  PUBLIC "-//TaxonX//DTD Taxonomic Treatment Publishing DTD v0 20100105//EN" "tax-treatment-NSO.dtd">
<tp:taxon-treatment xmlns:tp="http://www.plazi.org/taxpub"><tp:treatment-meta><kwd-group><label>Taxon classification</label><kwd>
              <named-content content-type="kingdom">Animalia</named-content>
            </kwd><kwd>
              <named-content content-type="order">Phyllodocida</named-content>
            </kwd><kwd>
              <named-content content-type="family">Nereididae</named-content>
            </kwd></kwd-group><mixed-citation publication-type="journal"><person-group><name><surname>Wilson</surname><given-names>Robin S.</given-names></name><name><surname>Glasby</surname><given-names>Christopher J.</given-names></name><name><surname>Bakken</surname><given-names>Torkild</given-names></name></person-group><article-title>﻿The <tp:taxon-name><tp:taxon-name-part taxon-name-part-type="family">Nereididae</tp:taxon-name-part></tp:taxon-name> (<tp:taxon-name><tp:taxon-name-part taxon-name-part-type="phylum">Annelida</tp:taxon-name-part></tp:taxon-name>) – diagnoses, descriptions, and a key to the genera</article-title><source>Zookeys</source><day>11</day><month>10</month><year>2023</year><volume>1182</volume><fpage>35</fpage><lpage>134</lpage><pub-id pub-id-type="doi">10.3897/zookeys.1182.104258</pub-id></mixed-citation></tp:treatment-meta><tp:nomenclature><label>﻿</label><tp:taxon-name>
            <object-id xmlns:xlink="http://www.w3.org/1999/xlink" content-type="arpha" xlink:type="simple">2396D0E1-7485-59B7-A92E-5BAD58B35438</object-id>
            <tp:taxon-name-part taxon-name-part-type="genus" reg="Ceratonereis">Ceratonereis</tp:taxon-name-part>
          </tp:taxon-name><tp:taxon-authority>Kinberg, 1865</tp:taxon-authority><tp:nomenclature-citation-list><tp:nomenclature-citation><tp:taxon-name><tp:taxon-name-part taxon-name-part-type="genus" reg="Ceratonereis">Ceratonereis</tp:taxon-name-part> (<tp:taxon-name-part taxon-name-part-type="subgenus" reg="Ceratonereis">Ceratonereis</tp:taxon-name-part>)</tp:taxon-name><comment>auctt.</comment></tp:nomenclature-citation></tp:nomenclature-citation-list></tp:nomenclature><tp:treatment-sec sec-type="type species" id="SECID0E6UCI"><title>Type species.</title><p><italic><tp:taxon-name><tp:taxon-name-part taxon-name-part-type="genus" reg="Ceratonereis">Ceratonereis</tp:taxon-name-part><tp:taxon-name-part taxon-name-part-type="species" reg="mirabilis">mirabilis</tp:taxon-name-part></tp:taxon-name></italic> Kinberg, 1865.</p></tp:treatment-sec><tp:treatment-sec sec-type="WoRMS URL" id="SECID0EQVCI"><title>WoRMS URL.</title><p><ext-link xmlns:xlink="http://www.w3.org/1999/xlink" xlink:href="https://www.marinespecies.org/polychaeta/aphia.php?p=taxdetails&amp;id=129372" ext-link-type="uri" xlink:type="simple">https://www.marinespecies.org/polychaeta/aphia.php?p=taxdetails&amp;id=129372</ext-link>.</p></tp:treatment-sec><tp:treatment-sec sec-type="Sources" id="SECID0E2VCI"><title>Sources.</title><p><xref ref-type="bibr" rid="B63">Hartmann-Schröder (1985)</xref>.</p></tp:treatment-sec><tp:treatment-sec sec-type="diagnosis" id="SECID0EFWCI"><title>Diagnosis.</title><p>Notochaetae: sesquigomph falcigers present; dorsal cirrus sub-terminally attached to dorsal margin of dorsal notopodial ligule on posterior chaetigers (minimal diagnosis). Neurochaetae dorsal fascicle: sesquigomph falcigers present; palpophore barrel-shaped, approximately equal width from base to palpostyle (not overly large compared with palpostyle) (secondary diagnosis).</p></tp:treatment-sec><tp:treatment-sec sec-type="description" id="SECID0EKWCI"><title>Description.</title><p>Palpophore barrel-shaped, approximately equal width from base to palpostyle (not overly large compared with palpostyle) (elongate). Palpophore surface with a single transverse groove (palpophores well developed). Prostomium anterior margin indented.</p><p>Oesophageal caeca absent.</p><p>Jaws with dentate cutting edge.</p><p>Maxillary ring of pharynx with papillae absent. Area I conical paragnaths absent; II conical paragnaths present; III conical paragnaths present; IV paragnaths present; IV conical paragnaths present. Oral ring papillae absent. Oral ring paragnaths absent.</p><p>Dorsal notopodial ligule not markedly elongate on posterior chaetigers; not markedly broader on posterior chaetigers; markedly reduced on posterior chaetigers, or not markedly reduced on posterior chaetigers. Prechaetal notopodial lobe absent. Notopodial acicular process absent. Dorsal cirrus sub-terminally attached to dorsal margin of dorsal notopodial ligule on posterior chaetigers; arising from basal cirrophore; cirrophore of dorsal cirrus short, at most as long as ventral notopodial ligule, or much longer than ventral notopodial ligule; cirrophore of dorsal cirrus not enlarged and vascularised; cirrophore of dorsal cirrus cylindrical throughout.</p><p>Neuropodial postchaetal lobe present; projecting beyond end of the acicular ligule; restricted to anterior chaetigers; digitiform or flattened. Ventral neuropodial ligule of anterior chaetigers present. Ventral neuropodial ligule of anterior chaetigers approx. as long as acicular neuropodial ligule, or short, up to half length of acicular neuropodial ligule. Ventral neuropodial ligule on posterior chaetigers present. Ventral neuropodial ligule on posterior chaetigers similar to length of acicular neuropodial ligule, or short, up to half length of acicular neuropodial ligule.</p><p>Notoaciculae on chaetigers 1 and 2 present. Notochaetae: homogomph spinigers absent; sesquigomph spinigers present; sesquigomph falcigers present; blade distally bifid, or with a single distal tooth. Neurochaetae dorsal fascicle: heterogomph spinigers absent; homogomph spinigers absent; sesquigomph spinigers present; sesquigomph falcigers present; heterogomph falcigers in anterior chaetigers present. Neurochaetae ventral fascicle: heterogomph spinigers present; homogomph spinigers absent; heterogomph falcigers present; anterior chaetigers heterogomph falcigers with short blades absent; heterogomph falcigers blade lacking distinct tendon on terminal tooth; heterogomph falcigers blade terminally bifid, or with a single terminal tooth.</p><p>Anal cirri form cirriform or conical.</p></tp:treatment-sec><tp:treatment-sec sec-type="remarks" id="SECID0EWWCI"><title>Remarks.</title><p><italic><tp:taxon-name><tp:taxon-name-part taxon-name-part-type="genus" reg="Ceratonereis">Ceratonereis</tp:taxon-name-part></tp:taxon-name></italic> as currently defined follows the concept of <xref ref-type="bibr" rid="B91">Perkins (1980)</xref> and <xref ref-type="bibr" rid="B63">Hartmann-Schröder (1985)</xref>. Previously the genus (“<italic><tp:taxon-name><tp:taxon-name-part taxon-name-part-type="genus" reg="Ceratonereis">Ceratonereis</tp:taxon-name-part></tp:taxon-name></italic> sensu lato”) had included unrelated nereidid species with superficially similar paragnath configuration. Those disparate species (none of which have the indented prostomium characteristic of <italic><tp:taxon-name><tp:taxon-name-part taxon-name-part-type="genus" reg="Ceratonereis">Ceratonereis</tp:taxon-name-part></tp:taxon-name></italic> sensu stricto) are now moved to genera <italic><tp:taxon-name><tp:taxon-name-part taxon-name-part-type="genus" reg="Composetia">Composetia</tp:taxon-name-part></tp:taxon-name></italic><xref ref-type="bibr" rid="B63">Hartmann-Schröder (1985)</xref> and <italic><tp:taxon-name><tp:taxon-name-part taxon-name-part-type="genus" reg="Simplisetia">Simplisetia</tp:taxon-name-part></tp:taxon-name></italic><xref ref-type="bibr" rid="B63">Hartmann-Schröder (1985)</xref>. This restricted definition of <italic><tp:taxon-name><tp:taxon-name-part taxon-name-part-type="genus" reg="Ceratonereis">Ceratonereis</tp:taxon-name-part></tp:taxon-name></italic> is probably monophyletic (<xref ref-type="bibr" rid="B10">Bakken and Wilson 2005</xref>) and comprises 43 species which are known from all oceans (<xref ref-type="bibr" rid="B98">Read and Fauchald 2023</xref>).</p><p>There is no identification guide to the species of <italic><tp:taxon-name><tp:taxon-name-part taxon-name-part-type="genus" reg="Ceratonereis">Ceratonereis</tp:taxon-name-part></tp:taxon-name></italic> and many nominal species are poorly known and some still may belong to other genera. Distinguishing species relies heavily on differences in chaetae and in parapodial structures; pigmentation pattern in living specimens is often distinctive and would probably be most helpful.</p><p><xref ref-type="bibr" rid="B27">Conde-Vela (2021)</xref> includes a key to American species of <italic><tp:taxon-name><tp:taxon-name-part taxon-name-part-type="genus" reg="Ceratonereis">Ceratonereis</tp:taxon-name-part></tp:taxon-name></italic>. <xref ref-type="bibr" rid="B53">Glasby (2015)</xref> provides a key that includes four species of <italic><tp:taxon-name><tp:taxon-name-part taxon-name-part-type="genus" reg="Ceratonereis">Ceratonereis</tp:taxon-name-part></tp:taxon-name></italic> known from tropical Australia.</p></tp:treatment-sec><ref-list><ref id="B63"><mixed-citation xmlns:xlink="http://www.w3.org/1999/xlink" xlink:type="simple"><person-group><name name-style="western"><surname>Hartmann-Schröder</surname><given-names>G</given-names></name></person-group> (<year>1985</year>) <article-title>Revision der gattung <italic><tp:taxon-name><tp:taxon-name-part taxon-name-part-type="genus">Ceratonereis</tp:taxon-name-part></tp:taxon-name></italic> Kinberg (<tp:taxon-name><tp:taxon-name-part taxon-name-part-type="family">Nereididae</tp:taxon-name-part></tp:taxon-name>, <tp:taxon-name><tp:taxon-name-part taxon-name-part-type="class">Polychaeta</tp:taxon-name-part></tp:taxon-name>) (mit besonderer beruksichtigung der arten mit eingeschnittenem prostomium).</article-title><source>Mitteilungen aus dem Zoologischen Institut und Zoologische Museum der Universität Hamburg</source><volume>82</volume>: <fpage>37</fpage>–<lpage>59</lpage>.</mixed-citation></ref><ref id="B91"><mixed-citation xmlns:xlink="http://www.w3.org/1999/xlink" xlink:type="simple"><person-group><name name-style="western"><surname>Perkins</surname><given-names>TH</given-names></name></person-group> (<year>1980</year>) <article-title>Review of species previously referred to <italic><tp:taxon-name><tp:taxon-name-part taxon-name-part-type="genus">Ceratonereis</tp:taxon-name-part><tp:taxon-name-part taxon-name-part-type="species">mirabilis</tp:taxon-name-part></tp:taxon-name></italic>, and descriptions of new species of <italic><tp:taxon-name><tp:taxon-name-part taxon-name-part-type="genus">Ceratonereis</tp:taxon-name-part></tp:taxon-name></italic>, <italic><tp:taxon-name><tp:taxon-name-part taxon-name-part-type="genus">Nephtys</tp:taxon-name-part></tp:taxon-name></italic> and <italic><tp:taxon-name><tp:taxon-name-part taxon-name-part-type="genus">Goniada</tp:taxon-name-part></tp:taxon-name></italic> (<tp:taxon-name><tp:taxon-name-part taxon-name-part-type="class">Polychaeta</tp:taxon-name-part></tp:taxon-name>).</article-title><source>Proceedings of the Biological Society of Washington</source><volume>93</volume>: <fpage>1</fpage>–<lpage>49</lpage>.</mixed-citation></ref><ref id="B10"><mixed-citation xmlns:xlink="http://www.w3.org/1999/xlink" xlink:type="simple"><person-group><name name-style="western"><surname>Bakken</surname><given-names>T</given-names></name><name name-style="western"><surname>Wilson</surname><given-names>RS</given-names></name></person-group> (<year>2005</year>) <article-title>Phylogeny of nereidids (<tp:taxon-name><tp:taxon-name-part taxon-name-part-type="class">Polychaeta</tp:taxon-name-part></tp:taxon-name>, <tp:taxon-name><tp:taxon-name-part taxon-name-part-type="family">Nereididae</tp:taxon-name-part></tp:taxon-name>) with paragnaths.</article-title><source>Zoologica Scripta</source><volume>34</volume>(<issue>5</issue>): <fpage>507</fpage>–<lpage>547</lpage>. <ext-link xlink:href="10.1111/j.1463-6409.2005.00200.x" ext-link-type="doi" xlink:type="simple">https://doi.org/10.1111/j.1463-6409.2005.00200.x</ext-link></mixed-citation></ref><ref id="B98"><mixed-citation xmlns:xlink="http://www.w3.org/1999/xlink" xlink:type="simple"><person-group><name name-style="western"><surname>Read</surname><given-names>GB</given-names></name><name name-style="western"><surname>Fauchald</surname><given-names>K</given-names></name></person-group> (<year>2023</year>) The World <tp:taxon-name><tp:taxon-name-part taxon-name-part-type="class">Polychaeta</tp:taxon-name-part></tp:taxon-name> Database. <ext-link xlink:href="https://www.marinespecies.org/polychaeta/" ext-link-type="uri" xlink:type="simple">https://www.marinespecies.org/polychaeta/</ext-link> [Accessed 19 March, 2023]</mixed-citation></ref><ref id="B27"><mixed-citation xmlns:xlink="http://www.w3.org/1999/xlink" xlink:type="simple"><person-group><name name-style="western"><surname>Conde-Vela</surname><given-names>VM</given-names></name></person-group> (<year>2021</year>) <article-title>Revision of <italic><tp:taxon-name><tp:taxon-name-part taxon-name-part-type="genus">Laeonereis</tp:taxon-name-part></tp:taxon-name></italic> Hartman, 1945 (<tp:taxon-name><tp:taxon-name-part taxon-name-part-type="phylum">Annelida</tp:taxon-name-part></tp:taxon-name>: <tp:taxon-name><tp:taxon-name-part taxon-name-part-type="order">Phyllodocida</tp:taxon-name-part></tp:taxon-name>: <tp:taxon-name><tp:taxon-name-part taxon-name-part-type="subfamily">Gymnonereidinae</tp:taxon-name-part></tp:taxon-name>), with a review of shaft morphology in nereidids.</article-title><source>Journal of Natural History</source><volume>55</volume>(<issue>7–8</issue>): <fpage>381</fpage>–<lpage>455</lpage>. <ext-link xlink:href="10.1080/00222933.2021.1903601" ext-link-type="doi" xlink:type="simple">https://doi.org/10.1080/00222933.2021.1903601</ext-link></mixed-citation></ref><ref id="B53"><mixed-citation xmlns:xlink="http://www.w3.org/1999/xlink" xlink:type="simple"><person-group><name name-style="western"><surname>Glasby</surname><given-names>CJ</given-names></name></person-group> (<year>2015</year>) <article-title><tp:taxon-name><tp:taxon-name-part taxon-name-part-type="family">Nereididae</tp:taxon-name-part></tp:taxon-name> (<tp:taxon-name><tp:taxon-name-part taxon-name-part-type="phylum">Annelida</tp:taxon-name-part></tp:taxon-name>: <tp:taxon-name><tp:taxon-name-part taxon-name-part-type="order">Phyllodocida</tp:taxon-name-part></tp:taxon-name>) of Lizard Island, Great Barrier Reef, Australia.</article-title><source>Zootaxa</source><volume>4019</volume>(<issue>1</issue>): <fpage>207</fpage>–<lpage>239</lpage>. <ext-link xlink:href="10.11646/zootaxa.4019.1.11" ext-link-type="doi" xlink:type="simple">https://doi.org/10.11646/zootaxa.4019.1.11</ext-link></mixed-citation></ref></ref-list></tp:taxon-treatment>
