# Supplementary material for: ﻿The Nereididae (Annelida) – diagnoses, descriptions, and a key to the genera
Source: Zookeys. 2023 Oct 11;1182:35–134. doi: 10.3897/zookeys.1182.104258 (PMC10585372; doi:10.3897/zookeys.1182.104258)
Supplement: XML Treatment for Cheilonereis [file zookeys.1182.104258-treatment5.xml]

<!DOCTYPE tp:taxon-treatment
  PUBLIC "-//TaxonX//DTD Taxonomic Treatment Publishing DTD v0 20100105//EN" "tax-treatment-NSO.dtd">
<tp:taxon-treatment xmlns:tp="http://www.plazi.org/taxpub"><tp:treatment-meta><kwd-group><label>Taxon classification</label><kwd>
              <named-content content-type="kingdom">Animalia</named-content>
            </kwd><kwd>
              <named-content content-type="order">Phyllodocida</named-content>
            </kwd><kwd>
              <named-content content-type="family">Nereididae</named-content>
            </kwd></kwd-group><mixed-citation publication-type="journal"><person-group><name><surname>Wilson</surname><given-names>Robin S.</given-names></name><name><surname>Glasby</surname><given-names>Christopher J.</given-names></name><name><surname>Bakken</surname><given-names>Torkild</given-names></name></person-group><article-title>﻿The <tp:taxon-name><tp:taxon-name-part taxon-name-part-type="family">Nereididae</tp:taxon-name-part></tp:taxon-name> (<tp:taxon-name><tp:taxon-name-part taxon-name-part-type="phylum">Annelida</tp:taxon-name-part></tp:taxon-name>) – diagnoses, descriptions, and a key to the genera</article-title><source>Zookeys</source><day>11</day><month>10</month><year>2023</year><volume>1182</volume><fpage>35</fpage><lpage>134</lpage><pub-id pub-id-type="doi">10.3897/zookeys.1182.104258</pub-id></mixed-citation></tp:treatment-meta><tp:nomenclature><label>﻿</label><tp:taxon-name>
            <object-id xmlns:xlink="http://www.w3.org/1999/xlink" content-type="arpha" xlink:type="simple">16CE8BC8-12DD-5269-A64D-F44A30B15F32</object-id>
            <tp:taxon-name-part taxon-name-part-type="genus" reg="Cheilonereis">Cheilonereis</tp:taxon-name-part>
          </tp:taxon-name><tp:taxon-authority>Benham, 1916</tp:taxon-authority></tp:nomenclature><tp:treatment-sec sec-type="type species" id="SECID0E61CI"><title>Type species.</title><p><italic><tp:taxon-name><tp:taxon-name-part taxon-name-part-type="genus" reg="Nereis">Nereis</tp:taxon-name-part><tp:taxon-name-part taxon-name-part-type="species" reg="cyclurus">cyclurus</tp:taxon-name-part></tp:taxon-name></italic> Harrington, 1897.</p></tp:treatment-sec><tp:treatment-sec sec-type="WoRMS URL" id="SECID0EQ2CI"><title>WoRMS URL.</title><p><ext-link xmlns:xlink="http://www.w3.org/1999/xlink" xlink:href="https://www.marinespecies.org/polychaeta/aphia.php?p=taxdetails&amp;id=156851" ext-link-type="uri" xlink:type="simple">https://www.marinespecies.org/polychaeta/aphia.php?p=taxdetails&amp;id=156851</ext-link>.</p></tp:treatment-sec><tp:treatment-sec sec-type="Sources" id="SECID0E22CI"><title>Sources.</title><p><xref ref-type="bibr" rid="B12">Bakken et al. (2022)</xref>.</p></tp:treatment-sec><tp:treatment-sec sec-type="diagnosis" id="SECID0EF3CI"><title>Diagnosis.</title><p>Ventral peristomial flap present (minimal diagnosis). Areas VII-VIII conical paragnaths differentiated, with a separate band of minute paragnaths also present; dorsal notopodial ligule markedly broader on posterior chaetigers (secondary diagnosis).</p></tp:treatment-sec><tp:treatment-sec sec-type="description" id="SECID0EK3CI"><title>Description.</title><p>Palpophore massive subconical, flattened (palpostyle is minute by comparison). Tentacular belt greater than length of chaetiger 1. Ventral peristomial flap present.</p><p>Oesophageal caeca present.</p><p>Jaws with dentate cutting edge.</p><p>Maxillary ring of pharynx with papillae absent. Maxillary ring paragnaths present. Area I conical paragnaths present; II conical paragnaths present; IV paragnaths present; IV conical paragnaths present. Oral ring papillae absent. Oral ring paragnaths present; with Areas V, VI and VII-VIII discrete; on Area V and VI form distinct groups. Area V conical paragnaths absent. Area VI paragnaths present; paragnaths arranged in a roughly circular group; conical paragnaths present; smooth bars absent. Areas VII-VIII paragnaths present; conical; arranged in isolated patches, or in one or more irregular lines forming a continuous band; conical paragnaths differentiated, with a separate band of minute paragnaths also present (present as patches in <italic><tp:taxon-name><tp:taxon-name-part taxon-name-part-type="genus" reg="Cheilonereis">C.</tp:taxon-name-part><tp:taxon-name-part taxon-name-part-type="species" reg="peristomialis">peristomialis</tp:taxon-name-part></tp:taxon-name></italic>).</p><p>Dorsal notopodial ligule markedly elongate on posterior chaetigers; markedly broader on posterior chaetigers; not markedly reduced on posterior chaetigers. Prechaetal notopodial lobe present; smaller than dorsal notopodial ligule on anterior chaetigers, usually reduced or absent posteriorly; restricted to a limited number of anterior chaetigers. Dorsal cirrus sub-terminally attached to dorsal margin of dorsal notopodial ligule on posterior chaetigers.</p><p>Neuropodial postchaetal lobe absent, or present; projecting beyond end of the acicular ligule; present throughout all chaetigers; flattened. Ventral neuropodial ligule of anterior chaetigers present. Ventral neuropodial ligule of anterior chaetigers approx. as long as acicular neuropodial ligule. Ventral neuropodial ligule on posterior chaetigers present. Ventral neuropodial ligule on posterior chaetigers similar to length of acicular neuropodial ligule.</p><p>Notoaciculae on chaetigers 1 and 2 absent. Notochaetae: homogomph spinigers present; homogomph falcigers present; homogomph falcigers with multidentate blade with two or more small lateral teeth, first and subsequent lateral teeth much smaller than terminal tooth present. Neurochaetae dorsal fascicle: heterogomph spinigers absent; homogomph spinigers present; heterogomph falcigers in anterior chaetigers present; on posterior chaetigers present; blades serrated. Neurochaetae ventral fascicle: heterogomph spinigers present; homogomph spinigers absent; heterogomph falcigers present; anterior chaetigers heterogomph falcigers with long blades absent; anterior chaetigers heterogomph falcigers with extra-long blades present; anterior chaetigers heterogomph falcigers with short blades absent; posterior chaetigers heterogomph falcigers with long blades present; posterior chaetigers heterogomph falcigers with extra-long blades absent; posterior chaetigers heterogomph falcigers with short blades absent; heterogomph falcigers blade lacking distinct tendon on terminal tooth.</p><p>Anal cirri form cirriform or conical.</p></tp:treatment-sec><tp:treatment-sec sec-type="remarks" id="SECID0EC4CI"><title>Remarks.</title><p>The genus <italic><tp:taxon-name><tp:taxon-name-part taxon-name-part-type="genus" reg="Cheilonereis">Cheilonereis</tp:taxon-name-part></tp:taxon-name></italic> has two species, <italic><tp:taxon-name><tp:taxon-name-part taxon-name-part-type="genus" reg="Cheilonereis">C.</tp:taxon-name-part><tp:taxon-name-part taxon-name-part-type="species" reg="cyclurus">cyclurus</tp:taxon-name-part></tp:taxon-name></italic> (Harrington, 1897) from the NW Pacific and <italic><tp:taxon-name><tp:taxon-name-part taxon-name-part-type="genus" reg="Cheilonereis">C.</tp:taxon-name-part><tp:taxon-name-part taxon-name-part-type="species" reg="peristomialis">peristomialis</tp:taxon-name-part></tp:taxon-name></italic> Benham, 1916 from the SE Pacific; both species are commensals of hermit crabs. <italic><tp:taxon-name><tp:taxon-name-part taxon-name-part-type="genus" reg="Cheilonereis">Cheilonereis</tp:taxon-name-part></tp:taxon-name></italic> species are characterised by the presence of a ventral collar or flap that partly covers the ventral paragnaths of the oral ring when the pharynx is extended (see photo by Dave Cowles, Walla Walla University: <ext-link xmlns:xlink="http://www.w3.org/1999/xlink" xlink:href="https://inverts.wallawalla.edu/Annelida/Nereidae/Cheilonereis_cyclurus_DLC2018-13.jpg" ext-link-type="uri" xlink:type="simple">https://inverts.wallawalla.edu/Annelida/Nereidae/Cheilonereis_cyclurus_DLC2018-13.jpg</ext-link> also included as part of <xref ref-type="bibr" rid="B133">Wilson et al. (2023)</xref>); this structure is unknown in other <tp:taxon-name><tp:taxon-name-part taxon-name-part-type="family">Nereididae</tp:taxon-name-part></tp:taxon-name> and it is plausible that the ventral flap is adaptive in some way for their commensal life style.</p></tp:treatment-sec><ref-list><ref id="B12"><mixed-citation xmlns:xlink="http://www.w3.org/1999/xlink" xlink:type="simple"><person-group><name name-style="western"><surname>Bakken</surname><given-names>T</given-names></name><name name-style="western"><surname>Glasby</surname><given-names>CJ</given-names></name><name name-style="western"><surname>Santos</surname><given-names>CSG</given-names></name><name name-style="western"><surname>Wilson</surname><given-names>RS</given-names></name></person-group> (<year>2022</year>) <article-title>7.13.3.3 <tp:taxon-name><tp:taxon-name-part taxon-name-part-type="family">Nereididae</tp:taxon-name-part></tp:taxon-name> Blainville, 1818.</article-title> In: <person-group><name name-style="western"><surname>Purschke</surname><given-names>G</given-names></name><name name-style="western"><surname>Böggemann</surname><given-names>M</given-names></name><name name-style="western"><surname>Westheide</surname><given-names>W</given-names></name></person-group> (<role>Eds</role>) <issue-title>Handbook of Zoology (Vol.</issue-title><source>4) Pleistoannelida, <tp:taxon-name><tp:taxon-name-part taxon-name-part-type="class">Errantia</tp:taxon-name-part></tp:taxon-name> II. De Gruyter, Osnabrück</source>, <fpage>259</fpage>–<lpage>307</lpage>. <ext-link xlink:href="10.1515/9783110647167-010" ext-link-type="doi" xlink:type="simple">https://doi.org/10.1515/9783110647167-010</ext-link></mixed-citation></ref><ref id="B133"><mixed-citation xmlns:xlink="http://www.w3.org/1999/xlink" xlink:type="simple"><person-group><name name-style="western"><surname>Wilson</surname><given-names>RS</given-names></name><name name-style="western"><surname>Glasby</surname><given-names>CJ</given-names></name><name name-style="western"><surname>Bakken</surname><given-names>T</given-names></name></person-group> (<year>2023</year>) A Taxonomic Information System for <tp:taxon-name><tp:taxon-name-part taxon-name-part-type="family">Nereididae</tp:taxon-name-part></tp:taxon-name> (<tp:taxon-name><tp:taxon-name-part taxon-name-part-type="phylum">Annelida</tp:taxon-name-part></tp:taxon-name>): morphological datasets supporting description, interactive identification and phylogenetic analysis of the family. <ext-link xlink:href="10.5281/zenodo.7776745" ext-link-type="doi" xlink:type="simple">https://doi.org/10.5281/zenodo.7776745</ext-link> [Accessed 12 September, 2023]</mixed-citation></ref></ref-list></tp:taxon-treatment>
