# Supplementary material for: ﻿The Nereididae (Annelida) – diagnoses, descriptions, and a key to the genera
Source: Zookeys. 2023 Oct 11;1182:35–134. doi: 10.3897/zookeys.1182.104258 (PMC10585372; doi:10.3897/zookeys.1182.104258)
Supplement: XML Treatment for Composetia [file zookeys.1182.104258-treatment6.xml]

<!DOCTYPE tp:taxon-treatment
  PUBLIC "-//TaxonX//DTD Taxonomic Treatment Publishing DTD v0 20100105//EN" "tax-treatment-NSO.dtd">
<tp:taxon-treatment xmlns:tp="http://www.plazi.org/taxpub"><tp:treatment-meta><kwd-group><label>Taxon classification</label><kwd>
              <named-content content-type="kingdom">Animalia</named-content>
            </kwd><kwd>
              <named-content content-type="order">Phyllodocida</named-content>
            </kwd><kwd>
              <named-content content-type="family">Nereididae</named-content>
            </kwd></kwd-group><mixed-citation publication-type="journal"><person-group><name><surname>Wilson</surname><given-names>Robin S.</given-names></name><name><surname>Glasby</surname><given-names>Christopher J.</given-names></name><name><surname>Bakken</surname><given-names>Torkild</given-names></name></person-group><article-title>﻿The <tp:taxon-name><tp:taxon-name-part taxon-name-part-type="family">Nereididae</tp:taxon-name-part></tp:taxon-name> (<tp:taxon-name><tp:taxon-name-part taxon-name-part-type="phylum">Annelida</tp:taxon-name-part></tp:taxon-name>) – diagnoses, descriptions, and a key to the genera</article-title><source>Zookeys</source><day>11</day><month>10</month><year>2023</year><volume>1182</volume><fpage>35</fpage><lpage>134</lpage><pub-id pub-id-type="doi">10.3897/zookeys.1182.104258</pub-id></mixed-citation></tp:treatment-meta><tp:nomenclature><label>﻿</label><tp:taxon-name>
            <object-id xmlns:xlink="http://www.w3.org/1999/xlink" content-type="arpha" xlink:type="simple">9E81B4FF-710B-5DCB-8D28-40F423FDF928</object-id>
            <tp:taxon-name-part taxon-name-part-type="genus" reg="Composetia">Composetia</tp:taxon-name-part>
          </tp:taxon-name><tp:taxon-authority>Hartmann-Schröder, 1985</tp:taxon-authority><tp:nomenclature-citation-list><tp:nomenclature-citation><tp:taxon-name><tp:taxon-name-part taxon-name-part-type="genus" reg="Ceratonereis">Ceratonereis</tp:taxon-name-part> (<tp:taxon-name-part taxon-name-part-type="subgenus" reg="Composetia">Composetia</tp:taxon-name-part>)</tp:taxon-name><comment>Hartmann-Schröder, 1985.</comment></tp:nomenclature-citation></tp:nomenclature-citation-list></tp:nomenclature><tp:treatment-sec sec-type="type species" id="SECID0EIADI"><title>Type species.</title><p><italic><tp:taxon-name><tp:taxon-name-part taxon-name-part-type="genus" reg="Nereis">Nereis</tp:taxon-name-part><tp:taxon-name-part taxon-name-part-type="species" reg="costae">costae</tp:taxon-name-part></tp:taxon-name></italic> Grube, 1840.</p></tp:treatment-sec><tp:treatment-sec sec-type="WoRMS URL" id="SECID0EZADI"><title>WoRMS URL.</title><p><ext-link xmlns:xlink="http://www.w3.org/1999/xlink" xlink:href="https://www.marinespecies.org/polychaeta/aphia.php?p=taxdetails&amp;id=324848" ext-link-type="uri" xlink:type="simple">https://www.marinespecies.org/polychaeta/aphia.php?p=taxdetails&amp;id=324848</ext-link>.</p></tp:treatment-sec><tp:treatment-sec sec-type="Sources" id="SECID0EEBDI"><title>Sources.</title><p><xref ref-type="bibr" rid="B124">Villalobos-Guerrero et al. (2022a)</xref>.</p></tp:treatment-sec><tp:treatment-sec sec-type="diagnosis" id="SECID0EOBDI"><title>Diagnosis.</title><p>Neurochaetae ventral fascicle homogomph spinigers present; maxillary ring paragnaths present; oral ring paragnaths absent; Neurochaetae dorsal fascicle: heterogomph falcigers in anterior chaetigers absent; oesophageal caeca present (minimal diagnosis; secondary diagnosis not attained).</p></tp:treatment-sec><tp:treatment-sec sec-type="description" id="SECID0ETBDI"><title>Description.</title><p>Palpophore barrel-shaped, approximately equal width from base to palpostyle (not overly large compared with palpostyle). Palpophore surface with a single transverse groove (palpophores well developed). Prostomium longitudinal groove present; anterior region entire, sub-quadrangular, longitudinal groove present; prostomial posterior region subequal to or longer than anterior region. Tentacular belt greater than length of chaetiger 1.</p><p>Oesophageal caeca present.</p><p>Jaws with dentate cutting edge.</p><p>Maxillary ring of pharynx with papillae absent. Maxillary ring paragnaths present. Area I conical paragnaths present; II conical paragnaths present; III conical paragnaths present; IV paragnaths present; IV conical paragnaths present. Oral ring papillae absent. Oral ring paragnaths absent.</p><p>Dorsal notopodial ligule not markedly broader on posterior chaetigers; not markedly reduced on posterior chaetigers. Prechaetal notopodial lobe present; smaller than dorsal notopodial ligule on anterior chaetigers, usually reduced or absent posteriorly; present on all chaetigers, or restricted to a limited number of anterior chaetigers. Notopodial acicular process absent. Dorsal cirrus not sub-terminally attached to dorsal notopodial ligule on posterior chaetigers.</p><p>Neuropodial postchaetal lobe present; projecting beyond end of the acicular ligule; restricted to anterior chaetigers. Ventral neuropodial ligule of anterior chaetigers present. Ventral neuropodial ligule of anterior chaetigers approx. as long as acicular neuropodial ligule. Ventral neuropodial ligule on posterior chaetigers present. Ventral neuropodial ligule on posterior chaetigers similar to length of acicular neuropodial ligule.</p><p>Notoaciculae on chaetigers 1 and 2 absent. Notochaetae: homogomph spinigers present. Neurochaetae dorsal fascicle: heterogomph spinigers absent; homogomph spinigers present; heterogomph falcigers in anterior chaetigers absent; on posterior chaetigers absent. Neurochaetae ventral fascicle: heterogomph spinigers absent; homogomph spinigers present; heterogomph falcigers present; falcigers blade tapering, with straight margin; anterior chaetigers heterogomph falcigers with long blades absent; anterior chaetigers heterogomph falcigers with extra-long blades present; anterior chaetigers heterogomph falcigers with short blades absent; posterior chaetigers heterogomph falcigers with long blades absent; posterior chaetigers heterogomph falcigers with extra-long blades present; posterior chaetigers heterogomph falcigers with short blades absent; heterogomph falcigers blade lacking distinct tendon on terminal tooth; homogomph falcigers on posterior chaetigers present, or absent.</p><p>Anal cirri form cirriform or conical.</p></tp:treatment-sec><tp:treatment-sec sec-type="remarks" id="SECID0E6BDI"><title>Remarks.</title><p>The description here follows the revised concept of <italic><tp:taxon-name><tp:taxon-name-part taxon-name-part-type="genus" reg="Composetia">Composetia</tp:taxon-name-part></tp:taxon-name></italic> of <xref ref-type="bibr" rid="B124">Villalobos-Guerrero et al. (2022a)</xref> who removed several former species of <italic><tp:taxon-name><tp:taxon-name-part taxon-name-part-type="genus" reg="Composetia">Composetia</tp:taxon-name-part></tp:taxon-name></italic> sensu Hartmann-Schröder, 1985 to two new genera: <italic><tp:taxon-name><tp:taxon-name-part taxon-name-part-type="genus" reg="Parasetia">Parasetia</tp:taxon-name-part></tp:taxon-name></italic> and <italic><tp:taxon-name><tp:taxon-name-part taxon-name-part-type="genus" reg="Potamonereis">Potamonereis</tp:taxon-name-part></tp:taxon-name></italic>. <italic><tp:taxon-name><tp:taxon-name-part taxon-name-part-type="genus" reg="Composetia">Composetia</tp:taxon-name-part></tp:taxon-name></italic> currently includes 11 species which collectively are widely distributed around the globe; however, many species have not yet been re-evaluated against the revised concept of <xref ref-type="bibr" rid="B124">Villalobos-Guerrero et al. (2022a)</xref> the genus remains as an assemblage of dissimilar species <xref ref-type="bibr" rid="B124">Villalobos-Guerrero et al. (2022a)</xref>.</p><p>The only identification guide is the tabular comparisons of <xref ref-type="bibr" rid="B124">Villalobos-Guerrero et al. (2022a)</xref>.</p></tp:treatment-sec><ref-list><ref id="B124"><mixed-citation xmlns:xlink="http://www.w3.org/1999/xlink" xlink:type="simple"><person-group><name name-style="western"><surname>Villalobos-Guerrero</surname><given-names>TF</given-names></name><name name-style="western"><surname>Conde-Vela</surname><given-names>VM</given-names></name><name name-style="western"><surname>Sato</surname><given-names>M</given-names></name></person-group> (<year>2022a</year>) <article-title>Review of <italic><tp:taxon-name><tp:taxon-name-part taxon-name-part-type="genus">Composetia</tp:taxon-name-part></tp:taxon-name></italic> Hartmann-Schröder, 1985 (<tp:taxon-name><tp:taxon-name-part taxon-name-part-type="phylum">Annelida</tp:taxon-name-part></tp:taxon-name>: <tp:taxon-name><tp:taxon-name-part taxon-name-part-type="family">Nereididae</tp:taxon-name-part></tp:taxon-name>), with the establishment of two new similar genera.</article-title><source>Journal of Natural History</source><volume>55</volume>(<issue>37–38</issue>): <fpage>2313</fpage>–<lpage>2397</lpage>. <ext-link xlink:href="10.1080/00222933.2021.1976295" ext-link-type="doi" xlink:type="simple">https://doi.org/10.1080/00222933.2021.1976295</ext-link></mixed-citation></ref></ref-list></tp:taxon-treatment>
