# Supplementary material for: ﻿The Nereididae (Annelida) – diagnoses, descriptions, and a key to the genera
Source: Zookeys. 2023 Oct 11;1182:35–134. doi: 10.3897/zookeys.1182.104258 (PMC10585372; doi:10.3897/zookeys.1182.104258)
Supplement: XML Treatment for Dendronereides [file zookeys.1182.104258-treatment7.xml]

<!DOCTYPE tp:taxon-treatment
  PUBLIC "-//TaxonX//DTD Taxonomic Treatment Publishing DTD v0 20100105//EN" "tax-treatment-NSO.dtd">
<tp:taxon-treatment xmlns:tp="http://www.plazi.org/taxpub"><tp:treatment-meta><kwd-group><label>Taxon classification</label><kwd>
              <named-content content-type="kingdom">Animalia</named-content>
            </kwd><kwd>
              <named-content content-type="order">Phyllodocida</named-content>
            </kwd><kwd>
              <named-content content-type="family">Nereididae</named-content>
            </kwd></kwd-group><mixed-citation publication-type="journal"><person-group><name><surname>Wilson</surname><given-names>Robin S.</given-names></name><name><surname>Glasby</surname><given-names>Christopher J.</given-names></name><name><surname>Bakken</surname><given-names>Torkild</given-names></name></person-group><article-title>﻿The <tp:taxon-name><tp:taxon-name-part taxon-name-part-type="family">Nereididae</tp:taxon-name-part></tp:taxon-name> (<tp:taxon-name><tp:taxon-name-part taxon-name-part-type="phylum">Annelida</tp:taxon-name-part></tp:taxon-name>) – diagnoses, descriptions, and a key to the genera</article-title><source>Zookeys</source><day>11</day><month>10</month><year>2023</year><volume>1182</volume><fpage>35</fpage><lpage>134</lpage><pub-id pub-id-type="doi">10.3897/zookeys.1182.104258</pub-id></mixed-citation></tp:treatment-meta><tp:nomenclature><label>﻿</label><tp:taxon-name>
            <object-id xmlns:xlink="http://www.w3.org/1999/xlink" content-type="arpha" xlink:type="simple">DF13E0A3-B540-593F-9BB4-3AAC46C1AD2E</object-id>
            <tp:taxon-name-part taxon-name-part-type="genus" reg="Dendronereides">Dendronereides</tp:taxon-name-part>
          </tp:taxon-name><tp:taxon-authority>Southern, 1921</tp:taxon-authority></tp:nomenclature><tp:treatment-sec sec-type="type species" id="SECID0E1EDI"><title>Type species.</title><p><italic><tp:taxon-name><tp:taxon-name-part taxon-name-part-type="genus" reg="Dendronereides">Dendronereides</tp:taxon-name-part><tp:taxon-name-part taxon-name-part-type="species" reg="heteropoda">heteropoda</tp:taxon-name-part></tp:taxon-name></italic> Southern, 1921.</p></tp:treatment-sec><tp:treatment-sec sec-type="WoRMS URL" id="SECID0ELFDI"><title>WoRMS URL.</title><p><ext-link xmlns:xlink="http://www.w3.org/1999/xlink" xlink:href="https://www.marinespecies.org/polychaeta/aphia.php?p=taxdetails&amp;id=206894" ext-link-type="uri" xlink:type="simple">https://www.marinespecies.org/polychaeta/aphia.php?p=taxdetails&amp;id=206894</ext-link>.</p></tp:treatment-sec><tp:treatment-sec sec-type="Sources" id="SECID0EWFDI"><title>Sources.</title><p><xref ref-type="bibr" rid="B111">Southern (1921)</xref>; <xref ref-type="bibr" rid="B70">Hutchings and Reid (1990)</xref>.</p></tp:treatment-sec><tp:treatment-sec sec-type="diagnosis" id="SECID0EEGDI"><title>Diagnosis.</title><p>Dorsal notopodial ligule divided into numerous branchial filaments (minimal diagnosis).</p><p>Ventral neuropodial ligule of anterior chaetigers absent; maxillary ring of pharynx with papillae present; prostomium anterior margin entire (secondary diagnosis).</p></tp:treatment-sec><tp:treatment-sec sec-type="description" id="SECID0EKGDI"><title>Description.</title><p>Palpophore barrel-shaped, approximately equal width from base to palpostyle (not overly large compared with palpostyle). Palpophore surface with a single transverse groove (palpophores well developed).</p><p>Jaws with dentate cutting edge.</p><p>Maxillary ring of pharynx with papillae present; solitary. Maxillary ring paragnaths absent. Oral ring papillae present. Oral ring papillae arrangement solitary. Area V papillae present; VI papillae present; VII-VIII papillae present. Oral ring paragnaths absent.</p><p>Dorsal notopodial ligule present. Dorsal notopodial ligule divided into numerous branchial filaments. Dorsal cirrus not sub-terminally attached to dorsal notopodial ligule on posterior chaetigers; not terminally attached throughout all chaetigers.</p><p>Ventral neuropodial ligule of anterior chaetigers absent. Ventral neuropodial ligule on posterior chaetigers absent.</p><p>Notochaetae: homogomph spinigers present; sesquigomph spinigers present, or absent. Neurochaetae dorsal fascicle: heterogomph spinigers present, or absent; homogomph spinigers present; sesquigomph spinigers present, or absent; heterogomph falcigers in anterior chaetigers present, or absent; homogomph falcigers in anterior chaetigers present, or absent. Neurochaetae ventral fascicle: heterogomph spinigers present, or absent; homogomph spinigers present, or absent; heterogomph falcigers present, or absent; heterogomph falcigers blade lacking distinct tendon on terminal tooth; homogomph falcigers on posterior chaetigers present, or absent.</p></tp:treatment-sec><tp:treatment-sec sec-type="remarks" id="SECID0EUGDI"><title>Remarks.</title><p><italic><tp:taxon-name><tp:taxon-name-part taxon-name-part-type="genus" reg="Dendronereides">Dendronereides</tp:taxon-name-part></tp:taxon-name></italic> is the only nereidid genus in which the dorsal notopodial ligule is transformed into “branchial” filaments; the genus contains three species which occur in tropical estuaries of the Indo-Pacific. There is no taxonomic review or identification guide for the species of <italic><tp:taxon-name><tp:taxon-name-part taxon-name-part-type="genus" reg="Dendronereides">Dendronereides</tp:taxon-name-part></tp:taxon-name></italic>.</p></tp:treatment-sec><ref-list><ref id="B111"><mixed-citation xmlns:xlink="http://www.w3.org/1999/xlink" xlink:type="simple"><person-group><name name-style="western"><surname>Southern</surname><given-names>R</given-names></name></person-group> (<year>1921</year>) <article-title><tp:taxon-name><tp:taxon-name-part taxon-name-part-type="class">Polychaeta</tp:taxon-name-part></tp:taxon-name> of the Chilka Lake and also of fresh and brackish waters in other parts of India.</article-title><source>Memoirs of the Indian Museum Calcutta</source><volume>5</volume>: <fpage>563</fpage>–<lpage>659</lpage>. [pls 19–31.]</mixed-citation></ref><ref id="B70"><mixed-citation xmlns:xlink="http://www.w3.org/1999/xlink" xlink:type="simple"><person-group><name name-style="western"><surname>Hutchings</surname><given-names>PA</given-names></name><name name-style="western"><surname>Reid</surname><given-names>A</given-names></name></person-group> (<year>1990</year>) <article-title>The <tp:taxon-name><tp:taxon-name-part taxon-name-part-type="family">Nereididae</tp:taxon-name-part></tp:taxon-name> (<tp:taxon-name><tp:taxon-name-part taxon-name-part-type="class">Polychaeta</tp:taxon-name-part></tp:taxon-name>) from Australia – <tp:taxon-name><tp:taxon-name-part taxon-name-part-type="subfamily">Gymnonereinae</tp:taxon-name-part></tp:taxon-name><italic>sensu</italic> Fitzhugh, 1987: <italic><tp:taxon-name><tp:taxon-name-part taxon-name-part-type="genus">Australonereis</tp:taxon-name-part></tp:taxon-name></italic>, <italic><tp:taxon-name><tp:taxon-name-part taxon-name-part-type="genus">Ceratocephale</tp:taxon-name-part></tp:taxon-name></italic>, <italic><tp:taxon-name><tp:taxon-name-part taxon-name-part-type="genus">Dendronereides</tp:taxon-name-part></tp:taxon-name></italic>, <italic><tp:taxon-name><tp:taxon-name-part taxon-name-part-type="genus">Gymnonereis</tp:taxon-name-part></tp:taxon-name></italic>, <italic><tp:taxon-name><tp:taxon-name-part taxon-name-part-type="genus">Nicon</tp:taxon-name-part></tp:taxon-name></italic>, <italic><tp:taxon-name><tp:taxon-name-part taxon-name-part-type="genus">Olganereis</tp:taxon-name-part></tp:taxon-name></italic> and <italic><tp:taxon-name><tp:taxon-name-part taxon-name-part-type="genus">Websterinereis</tp:taxon-name-part></tp:taxon-name></italic>.</article-title><source>Records of the Australian Museum</source><volume>42</volume>(<issue>1</issue>): <fpage>69</fpage>–<lpage>100</lpage>. <ext-link xlink:href="10.3853/j.0067-1975.42.1990.107" ext-link-type="doi" xlink:type="simple">https://doi.org/10.3853/j.0067-1975.42.1990.107</ext-link></mixed-citation></ref></ref-list></tp:taxon-treatment>
