# Supplementary material for: ﻿The Nereididae (Annelida) – diagnoses, descriptions, and a key to the genera
Source: Zookeys. 2023 Oct 11;1182:35–134. doi: 10.3897/zookeys.1182.104258 (PMC10585372; doi:10.3897/zookeys.1182.104258)
Supplement: XML Treatment for Dendronereis [file zookeys.1182.104258-treatment8.xml]

<!DOCTYPE tp:taxon-treatment
  PUBLIC "-//TaxonX//DTD Taxonomic Treatment Publishing DTD v0 20100105//EN" "tax-treatment-NSO.dtd">
<tp:taxon-treatment xmlns:tp="http://www.plazi.org/taxpub"><tp:treatment-meta><kwd-group><label>Taxon classification</label><kwd>
              <named-content content-type="kingdom">Animalia</named-content>
            </kwd><kwd>
              <named-content content-type="order">Phyllodocida</named-content>
            </kwd><kwd>
              <named-content content-type="family">Nereididae</named-content>
            </kwd></kwd-group><mixed-citation publication-type="journal"><person-group><name><surname>Wilson</surname><given-names>Robin S.</given-names></name><name><surname>Glasby</surname><given-names>Christopher J.</given-names></name><name><surname>Bakken</surname><given-names>Torkild</given-names></name></person-group><article-title>﻿The <tp:taxon-name><tp:taxon-name-part taxon-name-part-type="family">Nereididae</tp:taxon-name-part></tp:taxon-name> (<tp:taxon-name><tp:taxon-name-part taxon-name-part-type="phylum">Annelida</tp:taxon-name-part></tp:taxon-name>) – diagnoses, descriptions, and a key to the genera</article-title><source>Zookeys</source><day>11</day><month>10</month><year>2023</year><volume>1182</volume><fpage>35</fpage><lpage>134</lpage><pub-id pub-id-type="doi">10.3897/zookeys.1182.104258</pub-id></mixed-citation></tp:treatment-meta><tp:nomenclature><label>﻿</label><tp:taxon-name>
            <object-id xmlns:xlink="http://www.w3.org/1999/xlink" content-type="arpha" xlink:type="simple">1A17B1DC-9FC4-5F1C-87C5-87884ACDA302</object-id>
            <tp:taxon-name-part taxon-name-part-type="genus" reg="Dendronereis">Dendronereis</tp:taxon-name-part>
          </tp:taxon-name><tp:taxon-authority>Peters, 1854</tp:taxon-authority></tp:nomenclature><tp:treatment-sec sec-type="type species" id="SECID0EIIDI"><title>Type species.</title><p><italic><tp:taxon-name><tp:taxon-name-part taxon-name-part-type="genus" reg="Dendronereis">Dendronereis</tp:taxon-name-part><tp:taxon-name-part taxon-name-part-type="species" reg="arborifera">arborifera</tp:taxon-name-part></tp:taxon-name></italic> Peters, 1854.</p></tp:treatment-sec><tp:treatment-sec sec-type="WoRMS URL" id="SECID0EZIDI"><title>WoRMS URL.</title><p><ext-link xmlns:xlink="http://www.w3.org/1999/xlink" xlink:href="https://www.marinespecies.org/polychaeta/aphia.php?p=taxdetails&amp;id=206700" ext-link-type="uri" xlink:type="simple">https://www.marinespecies.org/polychaeta/aphia.php?p=taxdetails&amp;id=206700</ext-link>.</p></tp:treatment-sec><tp:treatment-sec sec-type="Sources" id="SECID0EEJDI"><title>Sources.</title><p><xref ref-type="bibr" rid="B68">Hsueh (2019b)</xref>.</p></tp:treatment-sec><tp:treatment-sec sec-type="diagnosis" id="SECID0EOJDI"><title>Diagnosis.</title><p>Dorsal cirrus divided into numerous branchial filaments (minimal diagnosis). Ventral neuropodial ligule on posterior chaetigers absent; palpophore massive subconical, flattened (palpostyle is minute by comparison); prostomium anterior margin indented (secondary diagnosis).</p></tp:treatment-sec><tp:treatment-sec sec-type="description" id="SECID0ETJDI"><title>Description.</title><p>Palpophore massive subconical, flattened (palpostyle is minute by comparison). Prostomium anterior margin indented.</p><p>Maxillary ring of pharynx with papillae present, or absent. Maxillary ring paragnaths absent. Oral ring papillae present. Oral ring paragnaths absent.</p><p>Dorsal notopodial ligule not markedly elongate on posterior chaetigers; not markedly broader on posterior chaetigers; not markedly reduced on posterior chaetigers. Prechaetal notopodial lobe present; smaller than dorsal notopodial ligule on anterior chaetigers, usually reduced or absent posteriorly. Dorsal cirrus divided into numerous branchial filaments. Dorsal cirrus not sub-terminally attached to dorsal notopodial ligule on posterior chaetigers; not terminally attached to dorsal notopodial ligule on posterior chaetigers; not terminally attached throughout all chaetigers.</p><p>Ventral neuropodial ligule of anterior chaetigers present. Ventral neuropodial ligule of anterior chaetigers approx. as long as acicular neuropodial ligule. Ventral neuropodial ligule on posterior chaetigers absent. Neuropodia of branchial chaetigers divided into five lobes, plus ventral cirrus, plus two smaller cirri on ventral neuropodial lobe (not arising from same location as ventral cirri). Posteriorly becoming simpler, eventually with a single neuropodial lobe and ventral cirrus.</p><p>Notochaetae: homogomph spinigers present. Neurochaetae dorsal fascicle: heterogomph spinigers absent; homogomph spinigers present; heterogomph falcigers in anterior chaetigers absent; on posterior chaetigers absent. Neurochaetae ventral fascicle: heterogomph spinigers absent; homogomph spinigers present; heterogomph falcigers absent.</p></tp:treatment-sec><tp:treatment-sec sec-type="remarks" id="SECID0E3JDI"><title>Remarks.</title><p>Species belonging to <italic><tp:taxon-name><tp:taxon-name-part taxon-name-part-type="genus" reg="Dendronereis">Dendronereis</tp:taxon-name-part></tp:taxon-name></italic> are easily recognised as this is the only genus of <tp:taxon-name><tp:taxon-name-part taxon-name-part-type="family">Nereididae</tp:taxon-name-part></tp:taxon-name> in which the dorsal cirrus is transformed into branchial filaments. <xref ref-type="bibr" rid="B12">Bakken et al. (2022)</xref> incorrectly stated that maxillary ring paragnaths may be present or absent; they are always absent as per the corrected description and diagnosis above.</p><p>Five species of <italic><tp:taxon-name><tp:taxon-name-part taxon-name-part-type="genus" reg="Dendronereis">Dendronereis</tp:taxon-name-part></tp:taxon-name></italic> are known, all occurring in shallow waters of the Indo-Pacific. <xref ref-type="bibr" rid="B68">Hsueh (2019b)</xref> provides a key to all known species.</p></tp:treatment-sec><ref-list><ref id="B68"><mixed-citation xmlns:xlink="http://www.w3.org/1999/xlink" xlink:type="simple"><person-group><name name-style="western"><surname>Hsueh</surname><given-names>P-W</given-names></name></person-group> (<year>2019b</year>) <article-title>Two new species of nereidids (<tp:taxon-name><tp:taxon-name-part taxon-name-part-type="phylum">Annelida</tp:taxon-name-part></tp:taxon-name>, <tp:taxon-name><tp:taxon-name-part taxon-name-part-type="class">Polychaeta</tp:taxon-name-part></tp:taxon-name>) from Taiwan.</article-title><source>Zootaxa</source><volume>4652</volume>(<issue>3</issue>): <fpage>544</fpage>–<lpage>556</lpage>. <ext-link xlink:href="10.11646/zootaxa.4652.3.10" ext-link-type="doi" xlink:type="simple">https://doi.org/10.11646/zootaxa.4652.3.10</ext-link></mixed-citation></ref><ref id="B12"><mixed-citation xmlns:xlink="http://www.w3.org/1999/xlink" xlink:type="simple"><person-group><name name-style="western"><surname>Bakken</surname><given-names>T</given-names></name><name name-style="western"><surname>Glasby</surname><given-names>CJ</given-names></name><name name-style="western"><surname>Santos</surname><given-names>CSG</given-names></name><name name-style="western"><surname>Wilson</surname><given-names>RS</given-names></name></person-group> (<year>2022</year>) <article-title>7.13.3.3 <tp:taxon-name><tp:taxon-name-part taxon-name-part-type="family">Nereididae</tp:taxon-name-part></tp:taxon-name> Blainville, 1818.</article-title> In: <person-group><name name-style="western"><surname>Purschke</surname><given-names>G</given-names></name><name name-style="western"><surname>Böggemann</surname><given-names>M</given-names></name><name name-style="western"><surname>Westheide</surname><given-names>W</given-names></name></person-group> (<role>Eds</role>) <issue-title>Handbook of Zoology (Vol.</issue-title><source>4) Pleistoannelida, <tp:taxon-name><tp:taxon-name-part taxon-name-part-type="class">Errantia</tp:taxon-name-part></tp:taxon-name> II. De Gruyter, Osnabrück</source>, <fpage>259</fpage>–<lpage>307</lpage>. <ext-link xlink:href="10.1515/9783110647167-010" ext-link-type="doi" xlink:type="simple">https://doi.org/10.1515/9783110647167-010</ext-link></mixed-citation></ref></ref-list></tp:taxon-treatment>
