# Supplementary material for: ﻿The Nereididae (Annelida) – diagnoses, descriptions, and a key to the genera
Source: Zookeys. 2023 Oct 11;1182:35–134. doi: 10.3897/zookeys.1182.104258 (PMC10585372; doi:10.3897/zookeys.1182.104258)
Supplement: XML Treatment for Gymnonereis [file zookeys.1182.104258-treatment10.xml]

<!DOCTYPE tp:taxon-treatment
  PUBLIC "-//TaxonX//DTD Taxonomic Treatment Publishing DTD v0 20100105//EN" "tax-treatment-NSO.dtd">
<tp:taxon-treatment xmlns:tp="http://www.plazi.org/taxpub"><tp:treatment-meta><kwd-group><label>Taxon classification</label><kwd>
              <named-content content-type="kingdom">Animalia</named-content>
            </kwd><kwd>
              <named-content content-type="order">Phyllodocida</named-content>
            </kwd><kwd>
              <named-content content-type="family">Nereididae</named-content>
            </kwd></kwd-group><mixed-citation publication-type="journal"><person-group><name><surname>Wilson</surname><given-names>Robin S.</given-names></name><name><surname>Glasby</surname><given-names>Christopher J.</given-names></name><name><surname>Bakken</surname><given-names>Torkild</given-names></name></person-group><article-title>﻿The <tp:taxon-name><tp:taxon-name-part taxon-name-part-type="family">Nereididae</tp:taxon-name-part></tp:taxon-name> (<tp:taxon-name><tp:taxon-name-part taxon-name-part-type="phylum">Annelida</tp:taxon-name-part></tp:taxon-name>) – diagnoses, descriptions, and a key to the genera</article-title><source>Zookeys</source><day>11</day><month>10</month><year>2023</year><volume>1182</volume><fpage>35</fpage><lpage>134</lpage><pub-id pub-id-type="doi">10.3897/zookeys.1182.104258</pub-id></mixed-citation></tp:treatment-meta><tp:nomenclature><label>﻿</label><tp:taxon-name>
            <object-id xmlns:xlink="http://www.w3.org/1999/xlink" content-type="arpha" xlink:type="simple">3018967B-9FEF-5D04-B384-F9791C2CB15B</object-id>
            <tp:taxon-name-part taxon-name-part-type="genus" reg="Gymnonereis">Gymnonereis</tp:taxon-name-part>
          </tp:taxon-name><tp:taxon-authority>Horst, 1919</tp:taxon-authority><tp:nomenclature-citation-list><tp:nomenclature-citation><tp:taxon-name>
                <tp:taxon-name-part taxon-name-part-type="genus" reg="Gymnorhynchus">Gymnorhynchus</tp:taxon-name-part>
              </tp:taxon-name><comment>Horst, 1919 (replaced homonym).</comment></tp:nomenclature-citation></tp:nomenclature-citation-list></tp:nomenclature><tp:treatment-sec sec-type="type species" id="SECID0ESRDI"><title>Type species.</title><p><italic><tp:taxon-name><tp:taxon-name-part taxon-name-part-type="genus" reg="Gymnorhynchus">Gymnorhynchus</tp:taxon-name-part><tp:taxon-name-part taxon-name-part-type="species" reg="sibogae">sibogae</tp:taxon-name-part></tp:taxon-name></italic> Horst, 1918.</p></tp:treatment-sec><tp:treatment-sec sec-type="WoRMS URL" id="SECID0EDSDI"><title>WoRMS URL.</title><p><ext-link xmlns:xlink="http://www.w3.org/1999/xlink" xlink:href="https://www.marinespecies.org/polychaeta/aphia.php?p=taxdetails&amp;id=324851" ext-link-type="uri" xlink:type="simple">https://www.marinespecies.org/polychaeta/aphia.php?p=taxdetails&amp;id=324851</ext-link>.</p></tp:treatment-sec><tp:treatment-sec sec-type="Sources" id="SECID0EOSDI"><title>Sources.</title><p><xref ref-type="bibr" rid="B92">Pettibone (1970)</xref>; <xref ref-type="bibr" rid="B70">Hutchings and Reid (1990)</xref>.</p></tp:treatment-sec><tp:treatment-sec sec-type="diagnosis" id="SECID0E3SDI"><title>Diagnosis.</title><p>Accessory ventral cirrus present; neurochaetae ventral fascicle sesquigomph spinigers present (minimal diagnosis). Notochaetae sesquigomph spinigers present; dorsal notopodial ligule present (secondary diagnosis).</p></tp:treatment-sec><tp:treatment-sec sec-type="description" id="SECID0EBTDI"><title>Description.</title><p>Palpophore barrel-shaped, approximately equal width from base to palpostyle (not overly large compared with palpostyle). Palpophore surface with a single transverse groove (palpophores well developed); palpostyles subconical, or acutely conical. Prostomium anterior margin indented.</p><p>Jaws with smooth or slightly crenulate cutting edge or with dentate cutting edge.</p><p>Maxillary ring of pharynx with papillae absent. Maxillary ring paragnaths absent. Oral ring papillae present. Oral ring papillae arrangement solitary. Area V papillae present; VI papillae present; VII-VIII papillae present. Oral ring paragnaths absent.</p><p>Transverse dorsal lamellae absent, or present.</p><p>Dorsal notopodial ligule present; commences chaetiger 1; not markedly elongate on posterior chaetigers; not markedly broader on posterior chaetigers; markedly reduced on posterior chaetigers (but cirrophore of dorsal cirrus is expanded and looks like an expanded notopodial lobe unless progressive change is noted over many chaetigers). Prechaetal notopodial lobe present; smaller than dorsal notopodial ligule on anterior chaetigers, usually reduced or absent posteriorly; present on all chaetigers. Notopodial acicular process present. Dorsal cirrus not sub-terminally attached to dorsal notopodial ligule on posterior chaetigers; not terminally attached to dorsal notopodial ligule on posterior chaetigers; not terminally attached throughout all chaetigers; arising from basal cirrophore.</p><p>Neuropodial prechaetal lobe present; extending beyond postchaetal lobe (at least in anterior chaetigers). Neuropodial postchaetal lobe present; not projecting beyond end of the acicular ligule; present throughout all chaetigers; flattened. Ventral neuropodial ligule of anterior chaetigers present. Ventral neuropodial ligule of anterior chaetigers approx. as long as acicular neuropodial ligule. Ventral neuropodial ligule on posterior chaetigers present. Ventral neuropodial ligule on posterior chaetigers similar to length of acicular neuropodial ligule, or short, up to half length of acicular neuropodial ligule. Accessory ventral cirrus present.</p><p>Notoaciculae on chaetigers 1 and 2 absent. Notochaetae: homogomph spinigers present, or absent; sesquigomph spinigers present. Neurochaetae dorsal fascicle: heterogomph spinigers absent; homogomph spinigers present, or absent; sesquigomph spinigers present. Neurochaetae dorsal fascicle: sesquigomph falcigers present, or absent; blades serrated; heterogomph falcigers in anterior chaetigers absent; on posterior chaetigers absent. Neurochaetae ventral fascicle: sesquigomph falcigers present, or absent; heterogomph spinigers absent; homogomph spinigers present, or absent; sesquigomph spinigers present; heterogomph falcigers absent.</p><p>Anal cirri form cirriform or conical.</p></tp:treatment-sec><tp:treatment-sec sec-type="remarks" id="SECID0ENTDI"><title>Remarks.</title><p>The genus <italic><tp:taxon-name><tp:taxon-name-part taxon-name-part-type="genus" reg="Gymnonereis">Gymnonereis</tp:taxon-name-part></tp:taxon-name></italic> is diagnosed by the presence of accessory dorsal and ventral cirri and notochaetae comprising sesquigomph spinigers (although as discussed by <xref ref-type="bibr" rid="B38">Darbyshire 2014</xref> it is not clear that these chaetae are alike in all species). <italic><tp:taxon-name><tp:taxon-name-part taxon-name-part-type="genus" reg="Gymnonereis">Gymnonereis</tp:taxon-name-part></tp:taxon-name></italic> is most similar to <italic><tp:taxon-name><tp:taxon-name-part taxon-name-part-type="genus" reg="Tambalagamia">Tambalagamia</tp:taxon-name-part></tp:taxon-name></italic> and the two have been combined by some authors, <italic><tp:taxon-name><tp:taxon-name-part taxon-name-part-type="genus" reg="Gymnonereis">Gymnonereis</tp:taxon-name-part></tp:taxon-name></italic> being the senior synonym (<xref ref-type="bibr" rid="B92">Pettibone 1970</xref>; <xref ref-type="bibr" rid="B73">Hylleberg and Nateewathana 1988</xref>).</p><p><italic><tp:taxon-name><tp:taxon-name-part taxon-name-part-type="genus" reg="Gymnonereis">Gymnonereis</tp:taxon-name-part></tp:taxon-name></italic> is a genus of seven species, predominantly occurring in the southern hemisphere and the tropical Indo-Pacific and from shallow water (~ 60 m or less). There is no published key to all species although several regional keys exist (<xref ref-type="bibr" rid="B73">Hylleberg and Nateewathana 1988</xref>; <xref ref-type="bibr" rid="B70">Hutchings and Reid 1990</xref>).</p></tp:treatment-sec><ref-list><ref id="B92"><mixed-citation xmlns:xlink="http://www.w3.org/1999/xlink" xlink:type="simple"><person-group><name name-style="western"><surname>Pettibone</surname><given-names>MH</given-names></name></person-group> (<year>1970</year>) <article-title><tp:taxon-name><tp:taxon-name-part taxon-name-part-type="class">Polychaeta</tp:taxon-name-part></tp:taxon-name><tp:taxon-name><tp:taxon-name-part taxon-name-part-type="class">Errantia</tp:taxon-name-part></tp:taxon-name> of the Siboga Expedition. Part IV. Some additional polychaetes of the <tp:taxon-name><tp:taxon-name-part taxon-name-part-type="family">Polynoidae</tp:taxon-name-part></tp:taxon-name>, <tp:taxon-name><tp:taxon-name-part taxon-name-part-type="family">Hesionidae</tp:taxon-name-part></tp:taxon-name>, <tp:taxon-name><tp:taxon-name-part taxon-name-part-type="family">Nereidae</tp:taxon-name-part></tp:taxon-name>, <tp:taxon-name><tp:taxon-name-part taxon-name-part-type="family">Goniadidae</tp:taxon-name-part></tp:taxon-name>, <tp:taxon-name><tp:taxon-name-part taxon-name-part-type="family">Eunicidae</tp:taxon-name-part></tp:taxon-name>, and <tp:taxon-name><tp:taxon-name-part taxon-name-part-type="family">Onuphidae</tp:taxon-name-part></tp:taxon-name>, selected as new species by the late Dr. Hermann Augener with remarks on other related species.</article-title><source>Siboga-Expeditie Monographie</source><volume>24</volume>: <fpage>199</fpage>–<lpage>270</lpage>.</mixed-citation></ref><ref id="B70"><mixed-citation xmlns:xlink="http://www.w3.org/1999/xlink" xlink:type="simple"><person-group><name name-style="western"><surname>Hutchings</surname><given-names>PA</given-names></name><name name-style="western"><surname>Reid</surname><given-names>A</given-names></name></person-group> (<year>1990</year>) <article-title>The <tp:taxon-name><tp:taxon-name-part taxon-name-part-type="family">Nereididae</tp:taxon-name-part></tp:taxon-name> (<tp:taxon-name><tp:taxon-name-part taxon-name-part-type="class">Polychaeta</tp:taxon-name-part></tp:taxon-name>) from Australia – <tp:taxon-name><tp:taxon-name-part taxon-name-part-type="subfamily">Gymnonereinae</tp:taxon-name-part></tp:taxon-name><italic>sensu</italic> Fitzhugh, 1987: <italic><tp:taxon-name><tp:taxon-name-part taxon-name-part-type="genus">Australonereis</tp:taxon-name-part></tp:taxon-name></italic>, <italic><tp:taxon-name><tp:taxon-name-part taxon-name-part-type="genus">Ceratocephale</tp:taxon-name-part></tp:taxon-name></italic>, <italic><tp:taxon-name><tp:taxon-name-part taxon-name-part-type="genus">Dendronereides</tp:taxon-name-part></tp:taxon-name></italic>, <italic><tp:taxon-name><tp:taxon-name-part taxon-name-part-type="genus">Gymnonereis</tp:taxon-name-part></tp:taxon-name></italic>, <italic><tp:taxon-name><tp:taxon-name-part taxon-name-part-type="genus">Nicon</tp:taxon-name-part></tp:taxon-name></italic>, <italic><tp:taxon-name><tp:taxon-name-part taxon-name-part-type="genus">Olganereis</tp:taxon-name-part></tp:taxon-name></italic> and <italic><tp:taxon-name><tp:taxon-name-part taxon-name-part-type="genus">Websterinereis</tp:taxon-name-part></tp:taxon-name></italic>.</article-title><source>Records of the Australian Museum</source><volume>42</volume>(<issue>1</issue>): <fpage>69</fpage>–<lpage>100</lpage>. <ext-link xlink:href="10.3853/j.0067-1975.42.1990.107" ext-link-type="doi" xlink:type="simple">https://doi.org/10.3853/j.0067-1975.42.1990.107</ext-link></mixed-citation></ref><ref id="B38"><mixed-citation xmlns:xlink="http://www.w3.org/1999/xlink" xlink:type="simple"><person-group><name name-style="western"><surname>Darbyshire</surname><given-names>T</given-names></name></person-group> (<year>2014</year>) <article-title>Intertidal and nearshore <tp:taxon-name><tp:taxon-name-part taxon-name-part-type="family">Nereididae</tp:taxon-name-part></tp:taxon-name> (<tp:taxon-name><tp:taxon-name-part taxon-name-part-type="phylum">Annelida</tp:taxon-name-part></tp:taxon-name>) of the Falkland Islands, southwestern Atlantic, including a new species of <italic><tp:taxon-name><tp:taxon-name-part taxon-name-part-type="genus">Gymnonereis</tp:taxon-name-part></tp:taxon-name></italic>.</article-title><source>ZooKeys</source><volume>427</volume>: <fpage>75</fpage>–<lpage>108</lpage>. <ext-link xlink:href="10.3897/zookeys.427.7296" ext-link-type="doi" xlink:type="simple">https://doi.org/10.3897/zookeys.427.7296</ext-link></mixed-citation></ref><ref id="B73"><mixed-citation xmlns:xlink="http://www.w3.org/1999/xlink" xlink:type="simple"><person-group><name name-style="western"><surname>Hylleberg</surname><given-names>J</given-names></name><name name-style="western"><surname>Nateewathana</surname><given-names>A</given-names></name></person-group> (<year>1988</year>) <article-title>Polychaetes of Thailand. <tp:taxon-name><tp:taxon-name-part taxon-name-part-type="family">Nereididae</tp:taxon-name-part></tp:taxon-name> (Part 2): <italic><tp:taxon-name><tp:taxon-name-part taxon-name-part-type="genus">Ceratocephale</tp:taxon-name-part></tp:taxon-name></italic> and <italic><tp:taxon-name><tp:taxon-name-part taxon-name-part-type="genus">Gymnonereis</tp:taxon-name-part></tp:taxon-name></italic>, with description of two new species and notes on the subfamily <tp:taxon-name><tp:taxon-name-part taxon-name-part-type="subfamily">Gymnonereidinae</tp:taxon-name-part></tp:taxon-name>.</article-title><source>Research Bulletin – Phuket Marine Biological Center</source><volume>49</volume>: <fpage>1</fpage>–<lpage>20</lpage>.</mixed-citation></ref></ref-list></tp:taxon-treatment>
