# Supplementary material for: ﻿The Nereididae (Annelida) – diagnoses, descriptions, and a key to the genera
Source: Zookeys. 2023 Oct 11;1182:35–134. doi: 10.3897/zookeys.1182.104258 (PMC10585372; doi:10.3897/zookeys.1182.104258)
Supplement: XML Treatment for Hediste [file zookeys.1182.104258-treatment11.xml]

<!DOCTYPE tp:taxon-treatment
  PUBLIC "-//TaxonX//DTD Taxonomic Treatment Publishing DTD v0 20100105//EN" "tax-treatment-NSO.dtd">
<tp:taxon-treatment xmlns:tp="http://www.plazi.org/taxpub"><tp:treatment-meta><kwd-group><label>Taxon classification</label><kwd>
              <named-content content-type="kingdom">Animalia</named-content>
            </kwd><kwd>
              <named-content content-type="order">Phyllodocida</named-content>
            </kwd><kwd>
              <named-content content-type="family">Nereididae</named-content>
            </kwd></kwd-group><mixed-citation publication-type="journal"><person-group><name><surname>Wilson</surname><given-names>Robin S.</given-names></name><name><surname>Glasby</surname><given-names>Christopher J.</given-names></name><name><surname>Bakken</surname><given-names>Torkild</given-names></name></person-group><article-title>﻿The <tp:taxon-name><tp:taxon-name-part taxon-name-part-type="family">Nereididae</tp:taxon-name-part></tp:taxon-name> (<tp:taxon-name><tp:taxon-name-part taxon-name-part-type="phylum">Annelida</tp:taxon-name-part></tp:taxon-name>) – diagnoses, descriptions, and a key to the genera</article-title><source>Zookeys</source><day>11</day><month>10</month><year>2023</year><volume>1182</volume><fpage>35</fpage><lpage>134</lpage><pub-id pub-id-type="doi">10.3897/zookeys.1182.104258</pub-id></mixed-citation></tp:treatment-meta><tp:nomenclature><label>﻿</label><tp:taxon-name>
            <object-id xmlns:xlink="http://www.w3.org/1999/xlink" content-type="arpha" xlink:type="simple">744BCCC8-1842-5F0C-BC2C-B7C3B5B79A7A</object-id>
            <tp:taxon-name-part taxon-name-part-type="genus" reg="Hediste">Hediste</tp:taxon-name-part>
          </tp:taxon-name><tp:taxon-authority>Malmgren, 1867</tp:taxon-authority><tp:nomenclature-citation-list><tp:nomenclature-citation><tp:taxon-name><tp:taxon-name-part taxon-name-part-type="genus" reg="Nereis">Nereis</tp:taxon-name-part> (<tp:taxon-name-part taxon-name-part-type="subgenus" reg="Hediste">Hediste</tp:taxon-name-part>)</tp:taxon-name><comment>Malmgren, 1867.</comment></tp:nomenclature-citation></tp:nomenclature-citation-list></tp:nomenclature><tp:treatment-sec sec-type="type species" id="SECID0E1WDI"><title>Type species.</title><p><italic><tp:taxon-name><tp:taxon-name-part taxon-name-part-type="genus" reg="Nereis">Nereis</tp:taxon-name-part><tp:taxon-name-part taxon-name-part-type="species" reg="diversicolor">diversicolor</tp:taxon-name-part></tp:taxon-name></italic> Müller, 1776.</p></tp:treatment-sec><tp:treatment-sec sec-type="WoRMS URL" id="SECID0ELXDI"><title>WoRMS URL.</title><p><ext-link xmlns:xlink="http://www.w3.org/1999/xlink" xlink:href="https://www.marinespecies.org/polychaeta/aphia.php?p=taxdetails&amp;id=146968" ext-link-type="uri" xlink:type="simple">https://www.marinespecies.org/polychaeta/aphia.php?p=taxdetails&amp;id=146968</ext-link>.</p></tp:treatment-sec><tp:treatment-sec sec-type="Sources" id="SECID0EWXDI"><title>Sources.</title><p><xref ref-type="bibr" rid="B107">Sato and Nakashima (2003)</xref>.</p></tp:treatment-sec><tp:treatment-sec sec-type="diagnosis" id="SECID0EAYDI"><title>Diagnosis.</title><p>Neurochaetae dorsal fascicle simple chaetae (fused falcigers) present; palpophore massive subconical, flattened (palpostyle is minute by comparison) (minimal diagnosis; secondary diagnosis not attained).</p></tp:treatment-sec><tp:treatment-sec sec-type="description" id="SECID0EFYDI"><title>Description.</title><p>Palpophore massive subconical, flattened (palpostyle is minute by comparison). Palpophore surface with a single transverse groove (palpophores well developed). Tentacular belt greater than length of chaetiger 1.</p><p>Jaws with dentate cutting edge.</p><p>Maxillary ring of pharynx with papillae absent. Area I conical paragnaths present; II conical paragnaths present; III conical paragnaths present; III rod-like paragnaths absent; IV paragnaths present; IV conical paragnaths present; IV rod-like paragnaths absent. Oral ring papillae absent. Oral ring paragnaths present; with Areas V, VI, and VII-VIII discrete; on Areas V and VI form distinct groups. Area V conical paragnaths absent. Area VI paragnaths present; paragnaths arranged in a roughly circular group, or in lines or arcs; conical paragnaths present; smooth bars absent. Area VII-VIII paragnaths present; conical paragnaths present; conical paragnaths arranged in one or more irregular lines forming a continuous band; conical paragnaths similar in size, or irregular mix of large and small paragnaths in a single band; rod-shaped paragnaths absent.</p><p>Dorsal notopodial ligule not markedly elongate on posterior chaetigers; not markedly broader on posterior chaetigers; not markedly reduced on posterior chaetigers. Prechaetal notopodial lobe present; smaller than dorsal notopodial ligule on anterior chaetigers, usually reduced or absent posteriorly; restricted to a limited number of anterior chaetigers. Notopodial acicular process absent. Dorsal cirrus not sub-terminally attached to dorsal notopodial ligule on posterior chaetigers; not terminally attached to dorsal notopodial ligule on posterior chaetigers; not terminally attached throughout all chaetigers.</p><p>Neuropodial postchaetal lobe absent, or present; projecting beyond end of the acicular ligule; restricted to anterior chaetigers; digitiform. Ventral neuropodial ligule of anterior chaetigers present. Ventral neuropodial ligule of anterior chaetigers approx. as long as acicular neuropodial ligule. Ventral neuropodial ligule on posterior chaetigers present. Ventral neuropodial ligule on posterior chaetigers similar to length of acicular neuropodial ligule.</p><p>Notoaciculae on chaetigers 1 and 2 absent. Notochaetae: homogomph spinigers present. Neurochaetae dorsal fascicle: heterogomph spinigers absent; homogomph spinigers present; heterogomph falcigers in anterior chaetigers present; on posterior chaetigers present; blades serrated; simple chaetae (fused falcigers) present. Neurochaetae ventral fascicle: heterogomph spinigers present or absent; homogomph spinigers absent; homogomph falcigers present or absent; heterogomph falcigers present; anterior chaetigers heterogomph falcigers with long blades absent; anterior chaetigers heterogomph falcigers with extra-long blades present; anterior chaetigers heterogomph falcigers with short blades absent; posterior chaetigers heterogomph falcigers with long blades absent; posterior chaetigers heterogomph falcigers with extra-long blades present; posterior chaetigers heterogomph falcigers with short blades absent; heterogomph falcigers blade lacking distinct tendon on terminal tooth.</p><p>Anal cirri form cirriform or conical.</p></tp:treatment-sec><tp:treatment-sec sec-type="remarks" id="SECID0EQYDI"><title>Remarks.</title><p><italic><tp:taxon-name><tp:taxon-name-part taxon-name-part-type="genus" reg="Hediste">Hediste</tp:taxon-name-part></tp:taxon-name></italic> species are characterised by the “simple” neuropodial falcigers (with fused articulation) which are present in posterior chaetigers and by having paragnaths on both rings of the pharynx. The most recent taxonomic treatments are <xref ref-type="bibr" rid="B107">Sato and Nakashima (2003)</xref> and <xref ref-type="bibr" rid="B114">Teixeira et al. (2022a)</xref> who described a total of four new species, broadened the generic diagnosis, and demonstrated the power of morphometric methods to discriminate cryptic species.</p><p><italic><tp:taxon-name><tp:taxon-name-part taxon-name-part-type="genus" reg="Hediste">Hediste</tp:taxon-name-part></tp:taxon-name></italic> is a genus of estuarine nereidids which occur in the northern hemisphere. Seven species of <italic><tp:taxon-name><tp:taxon-name-part taxon-name-part-type="genus" reg="Hediste">Hediste</tp:taxon-name-part></tp:taxon-name></italic> are currently described but despite recent publications, the most widespread species, <italic><tp:taxon-name><tp:taxon-name-part taxon-name-part-type="genus" reg="Hediste">H.</tp:taxon-name-part><tp:taxon-name-part taxon-name-part-type="species" reg="diversicolor">diversicolor</tp:taxon-name-part></tp:taxon-name></italic> (O.F. Müller, 1776) still contains cryptic species not yet described (<xref ref-type="bibr" rid="B116">Tosuji et al. 2018</xref>; <xref ref-type="bibr" rid="B114">Teixeira et al. 2022a</xref>). A key to Asian species of <italic><tp:taxon-name><tp:taxon-name-part taxon-name-part-type="genus" reg="Hediste">Hediste</tp:taxon-name-part></tp:taxon-name></italic> is provided by <xref ref-type="bibr" rid="B107">Sato and Nakashima (2003)</xref> and <xref ref-type="bibr" rid="B114">Teixeira et al. (2022a)</xref> provide a key to European species.</p></tp:treatment-sec><ref-list><ref id="B107"><mixed-citation xmlns:xlink="http://www.w3.org/1999/xlink" xlink:type="simple"><person-group><name name-style="western"><surname>Sato</surname><given-names>M</given-names></name><name name-style="western"><surname>Nakashima</surname><given-names>A</given-names></name></person-group> (<year>2003</year>) <article-title>A review of Asian <italic><tp:taxon-name><tp:taxon-name-part taxon-name-part-type="genus">Hediste</tp:taxon-name-part></tp:taxon-name></italic> species complex (<tp:taxon-name><tp:taxon-name-part taxon-name-part-type="family">Nereididae</tp:taxon-name-part></tp:taxon-name>, <tp:taxon-name><tp:taxon-name-part taxon-name-part-type="class">Polychaeta</tp:taxon-name-part></tp:taxon-name>) with descriptions of two new species and a redescription of <italic><tp:taxon-name><tp:taxon-name-part taxon-name-part-type="genus">Hediste</tp:taxon-name-part><tp:taxon-name-part taxon-name-part-type="species">japonica</tp:taxon-name-part></tp:taxon-name></italic> (Izuka, 1908).</article-title><source>Zoological Journal of the Linnean Society</source><volume>137</volume>(<issue>3</issue>): <fpage>403</fpage>–<lpage>445</lpage>. <ext-link xlink:href="10.1046/j.1096-3642.2003.00059.x" ext-link-type="doi" xlink:type="simple">https://doi.org/10.1046/j.1096-3642.2003.00059.x</ext-link></mixed-citation></ref><ref id="B114"><mixed-citation xmlns:xlink="http://www.w3.org/1999/xlink" xlink:type="simple"><person-group><name name-style="western"><surname>Teixeira</surname><given-names>MAL</given-names></name><name name-style="western"><surname>Bakken</surname><given-names>T</given-names></name><name name-style="western"><surname>Vieira</surname><given-names>PE</given-names></name><name name-style="western"><surname>Langeneck</surname><given-names>J</given-names></name><name name-style="western"><surname>Sampieri</surname><given-names>BR</given-names></name><name name-style="western"><surname>Kasapidis</surname><given-names>P</given-names></name><name name-style="western"><surname>Ravara</surname><given-names>A</given-names></name><name name-style="western"><surname>Nygren</surname><given-names>A</given-names></name><name name-style="western"><surname>Costa</surname><given-names>FO</given-names></name></person-group> (<year>2022a</year>) The curious and intricate case of the European <italic><tp:taxon-name><tp:taxon-name-part taxon-name-part-type="genus">Hediste</tp:taxon-name-part><tp:taxon-name-part taxon-name-part-type="species">diversicolor</tp:taxon-name-part></tp:taxon-name></italic> (<tp:taxon-name><tp:taxon-name-part taxon-name-part-type="phylum">Annelida</tp:taxon-name-part></tp:taxon-name>, <tp:taxon-name><tp:taxon-name-part taxon-name-part-type="family">Nereididae</tp:taxon-name-part></tp:taxon-name>) species complex, with description of two new species. Systematics and Biodiversity 20(1): e2116124. <ext-link xlink:href="10.1080/14772000.2022.2116124" ext-link-type="doi" xlink:type="simple">https://doi.org/10.1080/14772000.2022.2116124</ext-link></mixed-citation></ref><ref id="B116"><mixed-citation xmlns:xlink="http://www.w3.org/1999/xlink" xlink:type="simple"><person-group><name name-style="western"><surname>Tosuji</surname><given-names>H</given-names></name><name name-style="western"><surname>Bastrop</surname><given-names>R</given-names></name><name name-style="western"><surname>Götting</surname><given-names>M</given-names></name><name name-style="western"><surname>Park</surname><given-names>T</given-names></name><name name-style="western"><surname>Hong</surname><given-names>J-S</given-names></name><name name-style="western"><surname>Sato</surname><given-names>M</given-names></name></person-group> (<year>2018</year>) Worldwide molecular phylogeny of common estuarine polychaetes of the genus <italic><tp:taxon-name><tp:taxon-name-part taxon-name-part-type="genus">Hediste</tp:taxon-name-part></tp:taxon-name></italic> (<tp:taxon-name><tp:taxon-name-part taxon-name-part-type="phylum">Annelida</tp:taxon-name-part></tp:taxon-name>: <tp:taxon-name><tp:taxon-name-part taxon-name-part-type="family">Nereididae</tp:taxon-name-part></tp:taxon-name>), with special reference to interspecific common haplotypes found in southern Japan. Marine Biodiversity. <ext-link xlink:href="10.1007/s12526-018-0917-2" ext-link-type="doi" xlink:type="simple">https://doi.org/10.1007/s12526-018-0917-2</ext-link></mixed-citation></ref></ref-list></tp:taxon-treatment>
