# Supplementary material for: ﻿The Nereididae (Annelida) – diagnoses, descriptions, and a key to the genera
Source: Zookeys. 2023 Oct 11;1182:35–134. doi: 10.3897/zookeys.1182.104258 (PMC10585372; doi:10.3897/zookeys.1182.104258)
Supplement: XML Treatment for Kinberginereis [file zookeys.1182.104258-treatment14.xml]

<!DOCTYPE tp:taxon-treatment
  PUBLIC "-//TaxonX//DTD Taxonomic Treatment Publishing DTD v0 20100105//EN" "tax-treatment-NSO.dtd">
<tp:taxon-treatment xmlns:tp="http://www.plazi.org/taxpub"><tp:treatment-meta><kwd-group><label>Taxon classification</label><kwd>
              <named-content content-type="kingdom">Animalia</named-content>
            </kwd><kwd>
              <named-content content-type="order">Phyllodocida</named-content>
            </kwd><kwd>
              <named-content content-type="family">Nereididae</named-content>
            </kwd></kwd-group><mixed-citation publication-type="journal"><person-group><name><surname>Wilson</surname><given-names>Robin S.</given-names></name><name><surname>Glasby</surname><given-names>Christopher J.</given-names></name><name><surname>Bakken</surname><given-names>Torkild</given-names></name></person-group><article-title>﻿The <tp:taxon-name><tp:taxon-name-part taxon-name-part-type="family">Nereididae</tp:taxon-name-part></tp:taxon-name> (<tp:taxon-name><tp:taxon-name-part taxon-name-part-type="phylum">Annelida</tp:taxon-name-part></tp:taxon-name>) – diagnoses, descriptions, and a key to the genera</article-title><source>Zookeys</source><day>11</day><month>10</month><year>2023</year><volume>1182</volume><fpage>35</fpage><lpage>134</lpage><pub-id pub-id-type="doi">10.3897/zookeys.1182.104258</pub-id></mixed-citation></tp:treatment-meta><tp:nomenclature><label>﻿</label><tp:taxon-name>
            <object-id xmlns:xlink="http://www.w3.org/1999/xlink" content-type="arpha" xlink:type="simple">A548C2F2-63AF-5B86-936E-156FC2B5648D</object-id>
            <tp:taxon-name-part taxon-name-part-type="genus" reg="Kinberginereis">Kinberginereis</tp:taxon-name-part>
          </tp:taxon-name><tp:taxon-authority>Pettibone, 1971</tp:taxon-authority></tp:nomenclature><tp:treatment-sec sec-type="type species" id="SECID0EHEAK"><title>Type species.</title><p><tp:taxon-name><tp:taxon-name-part taxon-name-part-type="genus" reg="Nereis">Nereis</tp:taxon-name-part> (<tp:taxon-name-part taxon-name-part-type="subgenus" reg="Leptonereis">Leptonereis</tp:taxon-name-part>) <tp:taxon-name-part taxon-name-part-type="species" reg="inermis">inermis</tp:taxon-name-part></tp:taxon-name> Hoagland, 1920.</p></tp:treatment-sec><tp:treatment-sec sec-type="WoRMS URL" id="SECID0E2EAK"><title>WoRMS URL.</title><p><ext-link xmlns:xlink="http://www.w3.org/1999/xlink" xlink:href="https://www.marinespecies.org/polychaeta/aphia.php?p=taxdetails&amp;id=843657" ext-link-type="uri" xlink:type="simple">https://www.marinespecies.org/polychaeta/aphia.php?p=taxdetails&amp;id=843657</ext-link>.</p></tp:treatment-sec><tp:treatment-sec sec-type="Sources" id="SECID0EGFAK"><title>Sources.</title><p><xref ref-type="bibr" rid="B93">Pettibone (1971)</xref>; <xref ref-type="bibr" rid="B12">Bakken et al. (2022)</xref>.</p></tp:treatment-sec><tp:treatment-sec sec-type="diagnosis" id="SECID0EUFAK"><title>Diagnosis.</title><p>Neurochaetae ventral fascicle heterogomph spinigers in anterior chaetigers with blades coarsely serrated proximally; oral ring papillae present; maxillary ring of pharynx with papillae absent (minimal diagnosis). Prostomium anterior margin indented; prechaetal notopodial lobe approximately equal to length of dorsal notopodial ligule at least on anterior chaetigers (thus notopodium of three similar sized ligules/lobes); antennae form cirriform (usually extending to or past palpophore); maxillary ring paragnaths absent (secondary diagnosis).</p></tp:treatment-sec><tp:treatment-sec sec-type="description" id="SECID0EZFAK"><title>Description.</title><p>Palpophore barrel-shaped, approximately equal width from base to palpostyle (not overly large compared with palpostyle) (elongate). Prostomium anterior margin indented.</p><p>Jaws with dentate cutting edge, 20 teeth.</p><p>Maxillary ring of pharynx with papillae absent. Maxillary ring paragnaths absent. Oral ring papillae present. Oral ring papillae number two in total; arrangement solitary. Area V papillae absent; VI papillae present, one papilla (a single fleshy nob on each side); VII-VIII papillae absent. Oral ring paragnaths absent.</p><p>Dorsal notopodial ligule present; markedly reduced on posterior chaetigers. Prechaetal notopodial lobe present; approximately equal to length of dorsal notopodial ligule at least on anterior chaetigers (thus notopodium of three similar sized ligules/lobes); present on all chaetigers. Dorsal cirrus not sub-terminally attached to dorsal notopodial ligule on posterior chaetigers.</p><p>Neuropodial prechaetal lobe present. Neuropodial postchaetal lobe present; projecting beyond end of the acicular ligule; flattened. Ventral neuropodial ligule of anterior chaetigers present. Ventral neuropodial ligule of anterior chaetigers approx. as long as acicular neuropodial ligule. Ventral neuropodial ligule on posterior chaetigers present. Ventral neuropodial ligule on posterior chaetigers similar to length of acicular neuropodial ligule.</p><p>Notoaciculae on chaetigers 1 and 2 present. Notochaetae: homogomph spinigers present. Neurochaetae dorsal fascicle: heterogomph spinigers absent; homogomph spinigers present; heterogomph falcigers in anterior chaetigers absent; on posterior chaetigers absent. Neurochaetae ventral fascicle: heterogomph spinigers present; spinigers in anterior chaetigers with blades coarsely serrated proximally; homogomph spinigers absent; heterogomph falcigers absent.</p></tp:treatment-sec><tp:treatment-sec sec-type="remarks" id="SECID0EDGAK"><title>Remarks.</title><p>The most recent taxonomic treatment of <italic><tp:taxon-name><tp:taxon-name-part taxon-name-part-type="genus" reg="Kinberginereis">Kinberginereis</tp:taxon-name-part></tp:taxon-name></italic> is the original description of <xref ref-type="bibr" rid="B93">Pettibone (1971)</xref>. <italic><tp:taxon-name><tp:taxon-name-part taxon-name-part-type="genus" reg="Kinberginereis">Kinberginereis</tp:taxon-name-part></tp:taxon-name></italic> is most similar to <italic><tp:taxon-name><tp:taxon-name-part taxon-name-part-type="genus" reg="Kainonereis">Kainonereis</tp:taxon-name-part></tp:taxon-name></italic>, atokes differing only in that <italic><tp:taxon-name><tp:taxon-name-part taxon-name-part-type="genus" reg="Kinberginereis">Kinberginereis</tp:taxon-name-part></tp:taxon-name></italic> has an indented prostomium but the prostomium of <italic><tp:taxon-name><tp:taxon-name-part taxon-name-part-type="genus" reg="Kainonereis">Kainonereis</tp:taxon-name-part></tp:taxon-name></italic> is entire. Epitokes of <italic><tp:taxon-name><tp:taxon-name-part taxon-name-part-type="genus" reg="Kainonereis">Kainonereis</tp:taxon-name-part></tp:taxon-name></italic> are distinctive in having elytriform expansion of dorsal cirrophores of chaetigers 5–7 but epitokes of <italic><tp:taxon-name><tp:taxon-name-part taxon-name-part-type="genus" reg="Kinberginereis">Kinberginereis</tp:taxon-name-part></tp:taxon-name></italic> are unknown.</p><p><italic><tp:taxon-name><tp:taxon-name-part taxon-name-part-type="genus" reg="Kinberginereis">Kinberginereis</tp:taxon-name-part></tp:taxon-name></italic> includes a single species, <italic><tp:taxon-name><tp:taxon-name-part taxon-name-part-type="genus" reg="Kinberginereis">K.</tp:taxon-name-part><tp:taxon-name-part taxon-name-part-type="species" reg="inermis">inermis</tp:taxon-name-part></tp:taxon-name></italic> (Hoagland, 1920) described from a single specimen from shallow water in the Philippines; the only subsequent reports are unverified occurrence records now in the Smithsonian National Museum of Natural History from the Gulf of Mexico.</p></tp:treatment-sec><ref-list><ref id="B93"><mixed-citation xmlns:xlink="http://www.w3.org/1999/xlink" xlink:type="simple"><person-group><name name-style="western"><surname>Pettibone</surname><given-names>MH</given-names></name></person-group> (<year>1971</year>) <article-title>Revision of some species referred to <italic><tp:taxon-name><tp:taxon-name-part taxon-name-part-type="genus">Leptonereis</tp:taxon-name-part></tp:taxon-name></italic>, <italic><tp:taxon-name><tp:taxon-name-part taxon-name-part-type="genus">Nicon</tp:taxon-name-part></tp:taxon-name></italic>, and <italic><tp:taxon-name><tp:taxon-name-part taxon-name-part-type="genus">Laeonereis</tp:taxon-name-part></tp:taxon-name></italic> (<tp:taxon-name><tp:taxon-name-part taxon-name-part-type="class">Polychaeta</tp:taxon-name-part></tp:taxon-name>: <tp:taxon-name><tp:taxon-name-part taxon-name-part-type="family">Nereididae</tp:taxon-name-part></tp:taxon-name>).</article-title><source>Smithsonian Contributions to Zoology</source><volume>104</volume>(<issue>104</issue>): <fpage>1</fpage>–<lpage>53</lpage>. <ext-link xlink:href="10.5479/si.00810282.104" ext-link-type="doi" xlink:type="simple">https://doi.org/10.5479/si.00810282.104</ext-link></mixed-citation></ref><ref id="B12"><mixed-citation xmlns:xlink="http://www.w3.org/1999/xlink" xlink:type="simple"><person-group><name name-style="western"><surname>Bakken</surname><given-names>T</given-names></name><name name-style="western"><surname>Glasby</surname><given-names>CJ</given-names></name><name name-style="western"><surname>Santos</surname><given-names>CSG</given-names></name><name name-style="western"><surname>Wilson</surname><given-names>RS</given-names></name></person-group> (<year>2022</year>) <article-title>7.13.3.3 <tp:taxon-name><tp:taxon-name-part taxon-name-part-type="family">Nereididae</tp:taxon-name-part></tp:taxon-name> Blainville, 1818.</article-title> In: <person-group><name name-style="western"><surname>Purschke</surname><given-names>G</given-names></name><name name-style="western"><surname>Böggemann</surname><given-names>M</given-names></name><name name-style="western"><surname>Westheide</surname><given-names>W</given-names></name></person-group> (<role>Eds</role>) <issue-title>Handbook of Zoology (Vol.</issue-title><source>4) Pleistoannelida, <tp:taxon-name><tp:taxon-name-part taxon-name-part-type="class">Errantia</tp:taxon-name-part></tp:taxon-name> II. De Gruyter, Osnabrück</source>, <fpage>259</fpage>–<lpage>307</lpage>. <ext-link xlink:href="10.1515/9783110647167-010" ext-link-type="doi" xlink:type="simple">https://doi.org/10.1515/9783110647167-010</ext-link></mixed-citation></ref></ref-list></tp:taxon-treatment>
