# Supplementary material for: ﻿The Nereididae (Annelida) – diagnoses, descriptions, and a key to the genera
Source: Zookeys. 2023 Oct 11;1182:35–134. doi: 10.3897/zookeys.1182.104258 (PMC10585372; doi:10.3897/zookeys.1182.104258)
Supplement: XML Treatment for Leptonereis [file zookeys.1182.104258-treatment17.xml]

<!DOCTYPE tp:taxon-treatment
  PUBLIC "-//TaxonX//DTD Taxonomic Treatment Publishing DTD v0 20100105//EN" "tax-treatment-NSO.dtd">
<tp:taxon-treatment xmlns:tp="http://www.plazi.org/taxpub"><tp:treatment-meta><kwd-group><label>Taxon classification</label><kwd>
              <named-content content-type="kingdom">Animalia</named-content>
            </kwd><kwd>
              <named-content content-type="order">Phyllodocida</named-content>
            </kwd><kwd>
              <named-content content-type="family">Nereididae</named-content>
            </kwd></kwd-group><mixed-citation publication-type="journal"><person-group><name><surname>Wilson</surname><given-names>Robin S.</given-names></name><name><surname>Glasby</surname><given-names>Christopher J.</given-names></name><name><surname>Bakken</surname><given-names>Torkild</given-names></name></person-group><article-title>﻿The <tp:taxon-name><tp:taxon-name-part taxon-name-part-type="family">Nereididae</tp:taxon-name-part></tp:taxon-name> (<tp:taxon-name><tp:taxon-name-part taxon-name-part-type="phylum">Annelida</tp:taxon-name-part></tp:taxon-name>) – diagnoses, descriptions, and a key to the genera</article-title><source>Zookeys</source><day>11</day><month>10</month><year>2023</year><volume>1182</volume><fpage>35</fpage><lpage>134</lpage><pub-id pub-id-type="doi">10.3897/zookeys.1182.104258</pub-id></mixed-citation></tp:treatment-meta><tp:nomenclature><label>﻿</label><tp:taxon-name>
            <object-id xmlns:xlink="http://www.w3.org/1999/xlink" content-type="arpha" xlink:type="simple">BD8300F9-84E4-5EEF-A4DA-55C68B821E5B</object-id>
            <tp:taxon-name-part taxon-name-part-type="genus" reg="Leptonereis">Leptonereis</tp:taxon-name-part>
          </tp:taxon-name><tp:taxon-authority>Kinberg, 1865</tp:taxon-authority><tp:nomenclature-citation-list><tp:nomenclature-citation><tp:taxon-name><tp:taxon-name-part taxon-name-part-type="genus" reg="Nereis">Nereis</tp:taxon-name-part> (<tp:taxon-name-part taxon-name-part-type="subgenus" reg="Leptonereis">Leptonereis</tp:taxon-name-part>)</tp:taxon-name><comment>auctt.</comment></tp:nomenclature-citation></tp:nomenclature-citation-list></tp:nomenclature><tp:treatment-sec sec-type="type species" id="SECID0E4XAK"><title>Type species.</title><p><italic><tp:taxon-name><tp:taxon-name-part taxon-name-part-type="genus" reg="Leptonereis">Leptonereis</tp:taxon-name-part><tp:taxon-name-part taxon-name-part-type="species" reg="laevis">laevis</tp:taxon-name-part></tp:taxon-name></italic> Kinberg, 1865.</p></tp:treatment-sec><tp:treatment-sec sec-type="WoRMS URL" id="SECID0EOYAK"><title>WoRMS URL.</title><p><ext-link xmlns:xlink="http://www.w3.org/1999/xlink" xlink:href="https://www.marinespecies.org/polychaeta/aphia.php?p=taxdetails&amp;id=152401" ext-link-type="uri" xlink:type="simple">https://www.marinespecies.org/polychaeta/aphia.php?p=taxdetails&amp;id=152401</ext-link>.</p></tp:treatment-sec><tp:treatment-sec sec-type="Sources" id="SECID0EZYAK"><title>Sources.</title><p><xref ref-type="bibr" rid="B58">Hartman 1945</xref>; <xref ref-type="bibr" rid="B93">Pettibone 1971</xref>.</p></tp:treatment-sec><tp:treatment-sec sec-type="diagnosis" id="SECID0EHZAK"><title>Diagnosis.</title><p>Dorsal cirrus terminally attached to dorsal notopodial ligule on posterior chaetigers; maxillary ring paragnaths absent (minimal diagnosis). Dorsal notopodial ligule markedly broader on posterior chaetigers; prostomium anterior margin entire; maxillary ring of pharynx with P-bar paragnaths absent (secondary diagnosis).</p></tp:treatment-sec><tp:treatment-sec sec-type="description" id="SECID0EMZAK"><title>Description.</title><p>Palpophore barrel-shaped, approximately equal width from base to palpostyle (not overly large compared with palpostyle).</p><p>Maxillary ring of pharynx with papillae absent. Maxillary ring paragnaths absent. Oral ring papillae absent. Oral ring paragnaths absent.</p><p>Dorsal notopodial ligule present; markedly elongate on posterior chaetigers; markedly broader on posterior chaetigers; not markedly reduced on posterior chaetigers. Dorsal cirrus not sub-terminally attached to dorsal notopodial ligule on posterior chaetigers; terminally attached to dorsal notopodial ligule on posterior chaetigers; not terminally attached throughout all chaetigers.</p><p>Neuropodial postchaetal lobe absent. Ventral neuropodial ligule of anterior chaetigers present. Ventral neuropodial ligule of anterior chaetigers approx. as long as acicular neuropodial ligule. Ventral neuropodial ligule on posterior chaetigers present. Ventral neuropodial ligule on posterior chaetigers similar to length of acicular neuropodial ligule.</p><p>Notochaetae: homogomph spinigers present. Neurochaetae homogomph and heterogomph spinigers and heterogomph falcigers, but their distribution in dorsal and ventral fascicles is unknown.</p></tp:treatment-sec><tp:treatment-sec sec-type="remarks" id="SECID0EVZAK"><title>Remarks.</title><p>The description of <italic><tp:taxon-name><tp:taxon-name-part taxon-name-part-type="genus" reg="Leptonereis">Leptonereis</tp:taxon-name-part></tp:taxon-name></italic> given here follows the most recent treatment (<xref ref-type="bibr" rid="B93">Pettibone 1971</xref>) which in turn was based on new descriptions and figures of the type by <xref ref-type="bibr" rid="B80">Kinberg (1910)</xref> and <xref ref-type="bibr" rid="B58">Hartman (1945)</xref>. However, many characters including articulation of the chaetae remain unverified.</p><p><italic><tp:taxon-name><tp:taxon-name-part taxon-name-part-type="genus" reg="Leptonereis">Leptonereis</tp:taxon-name-part></tp:taxon-name></italic> includes a single species, <italic><tp:taxon-name><tp:taxon-name-part taxon-name-part-type="genus" reg="Leptonereis">L.</tp:taxon-name-part><tp:taxon-name-part taxon-name-part-type="species" reg="laevis">laevis</tp:taxon-name-part></tp:taxon-name></italic> Kinberg, 1865, based on a single specimen from Guayaquil, Ecuador and now recorded from tropical east Pacific coasts of North and South America.</p></tp:treatment-sec><ref-list><ref id="B58"><mixed-citation xmlns:xlink="http://www.w3.org/1999/xlink" xlink:type="simple"><person-group><name name-style="western"><surname>Hartman</surname><given-names>O</given-names></name></person-group> (<year>1945</year>) <article-title>The marine annelids of North Carolina. Duke University Marine Station Bulletin no.</article-title><volume>2</volume>: <fpage>1</fpage>–<lpage>54</lpage>.</mixed-citation></ref><ref id="B93"><mixed-citation xmlns:xlink="http://www.w3.org/1999/xlink" xlink:type="simple"><person-group><name name-style="western"><surname>Pettibone</surname><given-names>MH</given-names></name></person-group> (<year>1971</year>) <article-title>Revision of some species referred to <italic><tp:taxon-name><tp:taxon-name-part taxon-name-part-type="genus">Leptonereis</tp:taxon-name-part></tp:taxon-name></italic>, <italic><tp:taxon-name><tp:taxon-name-part taxon-name-part-type="genus">Nicon</tp:taxon-name-part></tp:taxon-name></italic>, and <italic><tp:taxon-name><tp:taxon-name-part taxon-name-part-type="genus">Laeonereis</tp:taxon-name-part></tp:taxon-name></italic> (<tp:taxon-name><tp:taxon-name-part taxon-name-part-type="class">Polychaeta</tp:taxon-name-part></tp:taxon-name>: <tp:taxon-name><tp:taxon-name-part taxon-name-part-type="family">Nereididae</tp:taxon-name-part></tp:taxon-name>).</article-title><source>Smithsonian Contributions to Zoology</source><volume>104</volume>(<issue>104</issue>): <fpage>1</fpage>–<lpage>53</lpage>. <ext-link xlink:href="10.5479/si.00810282.104" ext-link-type="doi" xlink:type="simple">https://doi.org/10.5479/si.00810282.104</ext-link></mixed-citation></ref><ref id="B80"><mixed-citation xmlns:xlink="http://www.w3.org/1999/xlink" xlink:type="simple"><person-group><name name-style="western"><surname>Kinberg</surname><given-names>JGH</given-names></name></person-group> (<year>1910</year>) Kongliga svenska fregatten Eugenies resa omkring jorden under befäl af C. A. Virgin åren 1851–1853. Vetenskapliga iakttagelser. II, Zoologi. 3 Annulater. Kungliga Svenska Vetenskapsakademien.</mixed-citation></ref></ref-list></tp:taxon-treatment>
