# Supplementary material for: ﻿The Nereididae (Annelida) – diagnoses, descriptions, and a key to the genera
Source: Zookeys. 2023 Oct 11;1182:35–134. doi: 10.3897/zookeys.1182.104258 (PMC10585372; doi:10.3897/zookeys.1182.104258)
Supplement: XML Treatment for Micronereides [file zookeys.1182.104258-treatment19.xml]

<!DOCTYPE tp:taxon-treatment
  PUBLIC "-//TaxonX//DTD Taxonomic Treatment Publishing DTD v0 20100105//EN" "tax-treatment-NSO.dtd">
<tp:taxon-treatment xmlns:tp="http://www.plazi.org/taxpub"><tp:treatment-meta><kwd-group><label>Taxon classification</label><kwd>
              <named-content content-type="kingdom">Animalia</named-content>
            </kwd><kwd>
              <named-content content-type="order">Phyllodocida</named-content>
            </kwd><kwd>
              <named-content content-type="family">Nereididae</named-content>
            </kwd></kwd-group><mixed-citation publication-type="journal"><person-group><name><surname>Wilson</surname><given-names>Robin S.</given-names></name><name><surname>Glasby</surname><given-names>Christopher J.</given-names></name><name><surname>Bakken</surname><given-names>Torkild</given-names></name></person-group><article-title>﻿The <tp:taxon-name><tp:taxon-name-part taxon-name-part-type="family">Nereididae</tp:taxon-name-part></tp:taxon-name> (<tp:taxon-name><tp:taxon-name-part taxon-name-part-type="phylum">Annelida</tp:taxon-name-part></tp:taxon-name>) – diagnoses, descriptions, and a key to the genera</article-title><source>Zookeys</source><day>11</day><month>10</month><year>2023</year><volume>1182</volume><fpage>35</fpage><lpage>134</lpage><pub-id pub-id-type="doi">10.3897/zookeys.1182.104258</pub-id></mixed-citation></tp:treatment-meta><tp:nomenclature><label>﻿</label><tp:taxon-name>
            <object-id xmlns:xlink="http://www.w3.org/1999/xlink" content-type="arpha" xlink:type="simple">0FD2B90F-6BE2-5215-9ADB-53D8CB09F980</object-id>
            <tp:taxon-name-part taxon-name-part-type="genus" reg="Micronereides">Micronereides</tp:taxon-name-part>
          </tp:taxon-name><tp:taxon-authority>Day, 1963</tp:taxon-authority></tp:nomenclature><tp:treatment-sec sec-type="type species" id="SECID0EN6AK"><title>Type species.</title><p><italic><tp:taxon-name><tp:taxon-name-part taxon-name-part-type="genus" reg="Micronereides">Micronereides</tp:taxon-name-part><tp:taxon-name-part taxon-name-part-type="species" reg="capensis">capensis</tp:taxon-name-part></tp:taxon-name></italic> Day, 1963.</p></tp:treatment-sec><tp:treatment-sec sec-type="WoRMS URL" id="SECID0E56AK"><title>WoRMS URL.</title><p><ext-link xmlns:xlink="http://www.w3.org/1999/xlink" xlink:href="https://www.marinespecies.org/polychaeta/aphia.php?p=taxdetails&amp;id=324861" ext-link-type="uri" xlink:type="simple">https://www.marinespecies.org/polychaeta/aphia.php?p=taxdetails&amp;id=324861</ext-link>.</p></tp:treatment-sec><tp:treatment-sec sec-type="Sources" id="SECID0EJABK"><title>Sources.</title><p><xref ref-type="bibr" rid="B40">Day (1963)</xref>.</p></tp:treatment-sec><tp:treatment-sec sec-type="diagnosis" id="SECID0ETABK"><title>Diagnosis.</title><p>Tentacular belt represented by two distinct segments each carrying a pair of tentacular cirri (minimal diagnosis). Dorsal notopodial ligule absent; neurochaetae ventral fascicle sesquigomph spinigers present (secondary diagnosis).</p></tp:treatment-sec><tp:treatment-sec sec-type="description" id="SECID0EYABK"><title>Description.</title><p>Palpophore barrel-shaped, approximately equal width from base to palpostyle (not overly large compared with palpostyle). Eyes absent. Prostomium with eyes, if not absent, indistinct and likely to be missed. Tentacular belt equal to or less than length of chaetiger 1; represented by two distinct segments each carrying a pair of tentacular cirri.</p><p>Jaws with dentate cutting edge, seven teeth.</p><p>Maxillary ring of pharynx with papillae absent. Maxillary ring paragnaths absent. Oral ring papillae absent. Oral ring paragnaths absent.</p><p>Dorsal notopodial ligule absent. Prechaetal notopodial lobe absent. Notopodial acicular process absent.</p><p>Neuropodial prechaetal lobe absent. Neuropodial postchaetal lobe absent. Ventral neuropodial ligule of anterior chaetigers present. Ventral neuropodial ligule of anterior chaetigers short, up to half length of acicular neuropodial ligule. Ventral neuropodial ligule on posterior chaetigers present. Ventral neuropodial ligule on posterior chaetigers similar to length of acicular neuropodial ligule. Dorsal notopodial ligule elongate, exceeding length of dorsal cirrus.</p><p>Notochaetae: homogomph spinigers present. Neurochaetae dorsal fascicle: heterogomph spinigers absent; homogomph spinigers present; heterogomph falcigers in anterior chaetigers absent; on posterior chaetigers absent; ventral fascicle heterogomph spinigers absent; homogomph spinigers present; sesquigomph spinigers present (possibly, chaetae need re-examination).</p></tp:treatment-sec><tp:treatment-sec sec-type="remarks" id="SECID0ECBBK"><title>Remarks.</title><p><italic><tp:taxon-name><tp:taxon-name-part taxon-name-part-type="genus" reg="Micronereides">Micronereides</tp:taxon-name-part></tp:taxon-name></italic> was erected to contain <italic><tp:taxon-name><tp:taxon-name-part taxon-name-part-type="genus" reg="Micronereides">M.</tp:taxon-name-part><tp:taxon-name-part taxon-name-part-type="species" reg="capensis">capensis</tp:taxon-name-part></tp:taxon-name></italic> Day, 1963 a small nereidid lacking pharyngeal papillae or paragnaths and in which tentacular cirri arise from two distinct anterior segments (unique among <tp:taxon-name><tp:taxon-name-part taxon-name-part-type="family">Nereididae</tp:taxon-name-part></tp:taxon-name>). A revised diagnosis was provided by <xref ref-type="bibr" rid="B13">Banse (1977)</xref> including the observation that accessory ventral cirri are present on anterior segments thus placing the genus in <tp:taxon-name><tp:taxon-name-part taxon-name-part-type="subfamily">Gymnonereidinae</tp:taxon-name-part></tp:taxon-name>.</p><p>The genus is still only known from a single species, <italic><tp:taxon-name><tp:taxon-name-part taxon-name-part-type="genus" reg="Micronereides">M.</tp:taxon-name-part><tp:taxon-name-part taxon-name-part-type="species" reg="capensis">capensis</tp:taxon-name-part></tp:taxon-name></italic>, recorded from shelf depths in the South Atlantic Ocean.</p></tp:treatment-sec><ref-list><ref id="B40"><mixed-citation xmlns:xlink="http://www.w3.org/1999/xlink" xlink:type="simple"><person-group><name name-style="western"><surname>Day</surname><given-names>JH</given-names></name></person-group> (<year>1963</year>) <article-title>The polychaete fauna of South Africa Part 8. New species and records from grab samples and dredgings. Bulletin of the British Museum, Natural History.</article-title><source>Zoology</source><volume>10</volume>: <fpage>383</fpage>–<lpage>445</lpage>. <ext-link xlink:href="10.5962/bhl.part.20530" ext-link-type="doi" xlink:type="simple">https://doi.org/10.5962/bhl.part.20530</ext-link></mixed-citation></ref><ref id="B13"><mixed-citation xmlns:xlink="http://www.w3.org/1999/xlink" xlink:type="simple"><person-group><name name-style="western"><surname>Banse</surname><given-names>K</given-names></name></person-group> (<year>1977</year>) <article-title><tp:taxon-name><tp:taxon-name-part taxon-name-part-type="subfamily">Gymnonereidinae</tp:taxon-name-part></tp:taxon-name> new subfamily: The <tp:taxon-name><tp:taxon-name-part taxon-name-part-type="family">Nereididae</tp:taxon-name-part></tp:taxon-name> (<tp:taxon-name><tp:taxon-name-part taxon-name-part-type="class">Polychaeta</tp:taxon-name-part></tp:taxon-name>) with bifid parapodial neurocirri.</article-title><source>Journal of Natural History</source><volume>11</volume>(<issue>6</issue>): <fpage>609</fpage>–<lpage>628</lpage>. <ext-link xlink:href="10.1080/00222937700770541" ext-link-type="doi" xlink:type="simple">https://doi.org/10.1080/00222937700770541</ext-link></mixed-citation></ref></ref-list></tp:taxon-treatment>
