# Supplementary material for: ﻿The Nereididae (Annelida) – diagnoses, descriptions, and a key to the genera
Source: Zookeys. 2023 Oct 11;1182:35–134. doi: 10.3897/zookeys.1182.104258 (PMC10585372; doi:10.3897/zookeys.1182.104258)
Supplement: XML Treatment for Micronereis [file zookeys.1182.104258-treatment20.xml]

<!DOCTYPE tp:taxon-treatment
  PUBLIC "-//TaxonX//DTD Taxonomic Treatment Publishing DTD v0 20100105//EN" "tax-treatment-NSO.dtd">
<tp:taxon-treatment xmlns:tp="http://www.plazi.org/taxpub"><tp:treatment-meta><kwd-group><label>Taxon classification</label><kwd>
              <named-content content-type="kingdom">Animalia</named-content>
            </kwd><kwd>
              <named-content content-type="order">Phyllodocida</named-content>
            </kwd><kwd>
              <named-content content-type="family">Nereididae</named-content>
            </kwd></kwd-group><mixed-citation publication-type="journal"><person-group><name><surname>Wilson</surname><given-names>Robin S.</given-names></name><name><surname>Glasby</surname><given-names>Christopher J.</given-names></name><name><surname>Bakken</surname><given-names>Torkild</given-names></name></person-group><article-title>﻿The <tp:taxon-name><tp:taxon-name-part taxon-name-part-type="family">Nereididae</tp:taxon-name-part></tp:taxon-name> (<tp:taxon-name><tp:taxon-name-part taxon-name-part-type="phylum">Annelida</tp:taxon-name-part></tp:taxon-name>) – diagnoses, descriptions, and a key to the genera</article-title><source>Zookeys</source><day>11</day><month>10</month><year>2023</year><volume>1182</volume><fpage>35</fpage><lpage>134</lpage><pub-id pub-id-type="doi">10.3897/zookeys.1182.104258</pub-id></mixed-citation></tp:treatment-meta><tp:nomenclature><label>﻿</label><tp:taxon-name>
            <object-id xmlns:xlink="http://www.w3.org/1999/xlink" content-type="arpha" xlink:type="simple">B54F0B95-D187-5F51-B03F-00845FCB5AD9</object-id>
            <tp:taxon-name-part taxon-name-part-type="genus" reg="Micronereis">Micronereis</tp:taxon-name-part>
          </tp:taxon-name><tp:taxon-authority>Claparède, 1863</tp:taxon-authority><tp:nomenclature-citation-list><tp:nomenclature-citation><tp:taxon-name>
                <tp:taxon-name-part taxon-name-part-type="genus" reg="Notophycus">Notophycus</tp:taxon-name-part>
              </tp:taxon-name><comment>Knox &amp; Cameron, 1970.</comment></tp:nomenclature-citation><tp:nomenclature-citation><tp:taxon-name>
                <tp:taxon-name-part taxon-name-part-type="genus" reg="Phyllodocella">Phyllodocella</tp:taxon-name-part>
              </tp:taxon-name><comment>Fauchald &amp; Belman, 1972.</comment></tp:nomenclature-citation><tp:nomenclature-citation><tp:taxon-name>
                <tp:taxon-name-part taxon-name-part-type="genus" reg="Quadricirra">Quadricirra</tp:taxon-name-part>
              </tp:taxon-name><comment>Banse, 1977.</comment></tp:nomenclature-citation></tp:nomenclature-citation-list></tp:nomenclature><tp:treatment-sec sec-type="type species" id="SECID0EREBK"><title>Type species.</title><p><italic><tp:taxon-name><tp:taxon-name-part taxon-name-part-type="genus" reg="Micronereis">Micronereis</tp:taxon-name-part><tp:taxon-name-part taxon-name-part-type="species" reg="variegata">variegata</tp:taxon-name-part></tp:taxon-name></italic> Claparède, 1863.</p></tp:treatment-sec><tp:treatment-sec sec-type="WoRMS URL" id="SECID0ECFBK"><title>WoRMS URL.</title><p><ext-link xmlns:xlink="http://www.w3.org/1999/xlink" xlink:href="https://www.marinespecies.org/polychaeta/aphia.php?p=taxdetails&amp;id=129375" ext-link-type="uri" xlink:type="simple">https://www.marinespecies.org/polychaeta/aphia.php?p=taxdetails&amp;id=129375</ext-link>.</p></tp:treatment-sec><tp:treatment-sec sec-type="Sources" id="SECID0ENFBK"><title>Sources.</title><p><xref ref-type="bibr" rid="B89">Paxton (1983)</xref>.</p></tp:treatment-sec><tp:treatment-sec sec-type="diagnosis" id="SECID0EXFBK"><title>Diagnosis.</title><p>Palpostyles absent (palps undivided, minute) (minimal diagnosis). Maxillary ring of pharynx undivided (secondary diagnosis).</p></tp:treatment-sec><tp:treatment-sec sec-type="description" id="SECID0E3FBK"><title>Description.</title><p>Antennae absent. Palps ventrally directed. Palpophore surface with a single transverse groove (palpophores well developed); palpostyles absent (palps undivided, minute).</p><p>Jaws with dentate cutting edge.</p><p>Maxillary ring of pharynx undivided.</p><p>Maxillary ring of pharynx with papillae absent; undivided maxillary ring with two paragnaths in total. Oral ring papillae absent. Oral ring paragnaths present; on Areas V and VI not recognisably distinct. Crown-shaped oral ring paragnaths present. Area V conical paragnaths absent.</p><p>Dorsal notopodial ligule absent. Prechaetal notopodial lobe absent. Notopodial acicular process absent. Acicular notopodial ligule absent.</p><p>Neuropodial postchaetal lobe absent. Ventral neuropodial ligule of anterior chaetigers absent. Ventral neuropodial ligule on posterior chaetigers absent.</p><p>Notoaciculae on chaetigers 1 and 2 absent (only confirmed as yet for <italic><tp:taxon-name><tp:taxon-name-part taxon-name-part-type="genus" reg="Micronereis">M.</tp:taxon-name-part><tp:taxon-name-part taxon-name-part-type="species" reg="bansei">bansei</tp:taxon-name-part></tp:taxon-name></italic>). Notochaetae: homogomph spinigers present; homogomph falcigers present or absent; homogomph falcigers with multidentate blade with two or more small lateral teeth, first and subsequent lateral teeth much smaller than terminal tooth present. Neurochaetae dorsal fascicle: heterogomph spinigers absent; homogomph spinigers present; heterogomph falcigers in anterior chaetigers absent; homogomph falcigers in anterior chaetigers present; on posterior chaetigers present. Neurochaetae ventral fascicle: heterogomph spinigers absent; homogomph spinigers present; heterogomph falcigers absent.</p><p>Anal cirri form cirriform or conical.</p></tp:treatment-sec><tp:treatment-sec sec-type="remarks" id="SECID0EUGBK"><title>Remarks.</title><p><italic><tp:taxon-name><tp:taxon-name-part taxon-name-part-type="genus" reg="Micronereis">Micronereis</tp:taxon-name-part></tp:taxon-name></italic> is a genus of small nereidids generally associated with algal turfs in intertidal and shallow (to ~ 30 m) marine waters. <italic><tp:taxon-name><tp:taxon-name-part taxon-name-part-type="genus" reg="Micronereis">Micronereis</tp:taxon-name-part></tp:taxon-name></italic> species differ from other <tp:taxon-name><tp:taxon-name-part taxon-name-part-type="family">Nereididae</tp:taxon-name-part></tp:taxon-name> in lacking antennae and having a pharynx that is not fully eversible. They are sexually dimorphic and males have distinctive neurochaetae that function as copulatory hooks not found in other <tp:taxon-name><tp:taxon-name-part taxon-name-part-type="family">Nereididae</tp:taxon-name-part></tp:taxon-name>.</p><p><italic><tp:taxon-name><tp:taxon-name-part taxon-name-part-type="genus" reg="Micronereis">Micronereis</tp:taxon-name-part></tp:taxon-name></italic> currently includes ten accepted species which collectively have a wide global distribution. <xref ref-type="bibr" rid="B89">Paxton (1983)</xref> revised the genus and included a key to males but three more species have since been recognised.</p></tp:treatment-sec><ref-list><ref id="B89"><mixed-citation xmlns:xlink="http://www.w3.org/1999/xlink" xlink:type="simple"><person-group><name name-style="western"><surname>Paxton</surname><given-names>H</given-names></name></person-group> (<year>1983</year>) <article-title>Revision of the genus <italic><tp:taxon-name><tp:taxon-name-part taxon-name-part-type="genus">Micronereis</tp:taxon-name-part></tp:taxon-name></italic><tp:taxon-name><tp:taxon-name-part taxon-name-part-type="class">Polychaeta</tp:taxon-name-part></tp:taxon-name><tp:taxon-name><tp:taxon-name-part taxon-name-part-type="family">Nereididae</tp:taxon-name-part></tp:taxon-name><tp:taxon-name><tp:taxon-name-part taxon-name-part-type="subfamily">Notophycinae</tp:taxon-name-part></tp:taxon-name>.</article-title><source>Records of the Australian Museum</source><volume>35</volume>(<issue>1</issue>): <fpage>1</fpage>–<lpage>18</lpage>. <ext-link xlink:href="10.3853/j.0067-1975.35.1983.299" ext-link-type="doi" xlink:type="simple">https://doi.org/10.3853/j.0067-1975.35.1983.299</ext-link></mixed-citation></ref></ref-list></tp:taxon-treatment>
