# Supplementary material for: ﻿The Nereididae (Annelida) – diagnoses, descriptions, and a key to the genera
Source: Zookeys. 2023 Oct 11;1182:35–134. doi: 10.3897/zookeys.1182.104258 (PMC10585372; doi:10.3897/zookeys.1182.104258)
Supplement: XML Treatment for Namalycastis [file zookeys.1182.104258-treatment21.xml]

<!DOCTYPE tp:taxon-treatment
  PUBLIC "-//TaxonX//DTD Taxonomic Treatment Publishing DTD v0 20100105//EN" "tax-treatment-NSO.dtd">
<tp:taxon-treatment xmlns:tp="http://www.plazi.org/taxpub"><tp:treatment-meta><kwd-group><label>Taxon classification</label><kwd>
              <named-content content-type="kingdom">Animalia</named-content>
            </kwd><kwd>
              <named-content content-type="order">Phyllodocida</named-content>
            </kwd><kwd>
              <named-content content-type="family">Nereididae</named-content>
            </kwd></kwd-group><mixed-citation publication-type="journal"><person-group><name><surname>Wilson</surname><given-names>Robin S.</given-names></name><name><surname>Glasby</surname><given-names>Christopher J.</given-names></name><name><surname>Bakken</surname><given-names>Torkild</given-names></name></person-group><article-title>﻿The <tp:taxon-name><tp:taxon-name-part taxon-name-part-type="family">Nereididae</tp:taxon-name-part></tp:taxon-name> (<tp:taxon-name><tp:taxon-name-part taxon-name-part-type="phylum">Annelida</tp:taxon-name-part></tp:taxon-name>) – diagnoses, descriptions, and a key to the genera</article-title><source>Zookeys</source><day>11</day><month>10</month><year>2023</year><volume>1182</volume><fpage>35</fpage><lpage>134</lpage><pub-id pub-id-type="doi">10.3897/zookeys.1182.104258</pub-id></mixed-citation></tp:treatment-meta><tp:nomenclature><label>﻿</label><tp:taxon-name>
            <object-id xmlns:xlink="http://www.w3.org/1999/xlink" content-type="arpha" xlink:type="simple">C39C0DA3-0F57-5783-89CE-D206253F0F3C</object-id>
            <tp:taxon-name-part taxon-name-part-type="genus" reg="Namalycastis">Namalycastis</tp:taxon-name-part>
          </tp:taxon-name><tp:taxon-authority>Hartman, 1959</tp:taxon-authority></tp:nomenclature><tp:treatment-sec sec-type="type species" id="SECID0E6IBK"><title>Type species.</title><p><italic><tp:taxon-name><tp:taxon-name-part taxon-name-part-type="genus" reg="Lycastis">Lycastis</tp:taxon-name-part><tp:taxon-name-part taxon-name-part-type="species" reg="abiuma">abiuma</tp:taxon-name-part></tp:taxon-name></italic> Grube, 1872.</p></tp:treatment-sec><tp:treatment-sec sec-type="WoRMS URL" id="SECID0EQJBK"><title>WoRMS URL.</title><p><ext-link xmlns:xlink="http://www.w3.org/1999/xlink" xlink:href="https://www.marinespecies.org/polychaeta/aphia.php?p=taxdetails&amp;id=129376" ext-link-type="uri" xlink:type="simple">https://www.marinespecies.org/polychaeta/aphia.php?p=taxdetails&amp;id=129376</ext-link>.</p></tp:treatment-sec><tp:treatment-sec sec-type="Sources" id="SECID0E2JBK"><title>Sources.</title><p><xref ref-type="bibr" rid="B52">Glasby (1999)</xref>.</p></tp:treatment-sec><tp:treatment-sec sec-type="diagnosis" id="SECID0EFKBK"><title>Diagnosis.</title><p>Palpophore surface without grooves or striae (palps short, compact); antennae form subconical (shorter than palpophore) (minimal diagnosis). Prostomium anterior margin indented (secondary diagnosis).</p></tp:treatment-sec><tp:treatment-sec sec-type="description" id="SECID0EKKBK"><title>Description.</title><p>Palpophore barrel-shaped, approximately equal width from base to palpostyle (not overly large compared with palpostyle). Palpophore surface without grooves or striae (palps short, compact) or with a single transverse groove (palpophores well developed); palpostyles spherical. Prostomium anterior margin indented; longitudinal groove present. Tentacular belt equal to or less than length of chaetiger 1.</p><p>Jaws with dentate cutting edge.</p><p>Maxillary ring of pharynx with papillae absent. Maxillary ring paragnaths absent. Oral ring papillae absent. Oral ring paragnaths absent.</p><p>Notopodium strongly reduced, without distinct lobes or ligules. Dorsal cirrus arising from basal cirrophore (weakly developed; only on anterior chaetigers).</p><p>Neuropodial postchaetal lobe absent. Ventral neuropodial ligule of anterior chaetigers absent. Ventral neuropodial ligule on posterior chaetigers absent.</p><p>Notoaciculae on chaetigers 1 and 2 present. Notochaetae: homogomph spinigers absent; sesquigomph spinigers present, or absent. Neurochaetae dorsal fascicle: heterogomph spinigers present (rarely), or absent; homogomph spinigers absent; sesquigomph spinigers present; heterogomph falcigers in anterior chaetigers present, or absent (rarely); on posterior chaetigers present, or absent; blades smooth, or serrated; blades with teeth only slightly longer proximally than distally. Neurochaetae ventral fascicle: heterogomph spinigers present; spinigers in anterior chaetigers with blades evenly serrated throughout, or coarsely serrated proximally (rarely); on posterior chaetigers with blades finely serrated proximally, or coarsely serrated proximally; homogomph spinigers absent; heterogomph falcigers present, or absent (rarely); anterior chaetigers heterogomph falcigers with long blades absent; anterior chaetigers heterogomph falcigers with extra-long blades present; anterior chaetigers heterogomph falcigers with short blades absent; posterior chaetigers heterogomph falcigers with long blades absent; posterior chaetigers heterogomph falcigers with extra-long blades present; posterior chaetigers heterogomph falcigers with short blades absent.</p><p>Pygidium with three incisions marking lateral and dorsal lobes. Anal cirri form cirriform or conical, or flattened, resembling posterior dorsal cirri.</p></tp:treatment-sec><tp:treatment-sec sec-type="description" id="SECID0EVKBK"><title>Reproductive characters.</title><p>Oocyte spherical.</p></tp:treatment-sec><tp:treatment-sec sec-type="remarks" id="SECID0E1KBK"><title>Remarks.</title><p><italic><tp:taxon-name><tp:taxon-name-part taxon-name-part-type="genus" reg="Namalycastis">Namalycastis</tp:taxon-name-part></tp:taxon-name></italic> currently includes 33 accepted species recorded mainly from intertidal and supralittoral areas, including freshwater, of the tropics and subtropics. Together with sister-group <italic><tp:taxon-name><tp:taxon-name-part taxon-name-part-type="genus" reg="Namanereis">Namanereis</tp:taxon-name-part></tp:taxon-name></italic>, they are one of only a few polychaetes to be found in association with riparian vegetation. Because they have an unadorned pharynx and a simplified parapodia, distinguishing species relies heavily on differences in chaetae, form of sensory organs of the head, and pigmentation patterns in living specimens. The modern concept of the subfamily and genus was introduced by <xref ref-type="bibr" rid="B59">Hartman (1959)</xref> and later reviewed by <xref ref-type="bibr" rid="B52">Glasby (1999)</xref>, who included a key to all known species at the time. Since <xref ref-type="bibr" rid="B52">Glasby (1999)</xref> there have been five species described: <italic><tp:taxon-name><tp:taxon-name-part taxon-name-part-type="genus" reg="Namalycastis">Namalycastis</tp:taxon-name-part><tp:taxon-name-part taxon-name-part-type="species" reg="caetensis">caetensis</tp:taxon-name-part></tp:taxon-name></italic> Alves &amp; Santos, 2016, <italic><tp:taxon-name><tp:taxon-name-part taxon-name-part-type="genus" reg="Namalycastis">Namalycastis</tp:taxon-name-part><tp:taxon-name-part taxon-name-part-type="species" reg="glasbyi">glasbyi</tp:taxon-name-part></tp:taxon-name></italic> Fernando &amp; Rajasekaran, 2007, <italic><tp:taxon-name><tp:taxon-name-part taxon-name-part-type="genus" reg="Namalycastis">Namalycastis</tp:taxon-name-part><tp:taxon-name-part taxon-name-part-type="species" reg="jaya">jaya</tp:taxon-name-part></tp:taxon-name></italic> Magesh, Kvist &amp; Glasby, 2012, <italic><tp:taxon-name><tp:taxon-name-part taxon-name-part-type="genus" reg="Namalycastis">Namalycastis</tp:taxon-name-part><tp:taxon-name-part taxon-name-part-type="species" reg="occulta">occulta</tp:taxon-name-part></tp:taxon-name></italic> Conde-Vela, 2013 and <italic><tp:taxon-name><tp:taxon-name-part taxon-name-part-type="genus" reg="Namalycastis">Namalycastis</tp:taxon-name-part><tp:taxon-name-part taxon-name-part-type="species" reg="rhodochorde">rhodochorde</tp:taxon-name-part></tp:taxon-name></italic> Glasby, Miura, Nishi &amp; Junardi, 2007; however, <italic><tp:taxon-name><tp:taxon-name-part taxon-name-part-type="genus" reg="Namalycastis">Namalycastis</tp:taxon-name-part><tp:taxon-name-part taxon-name-part-type="species" reg="occulta">occulta</tp:taxon-name-part></tp:taxon-name></italic> Conde-Vela, 2013 is now accepted as <italic><tp:taxon-name><tp:taxon-name-part taxon-name-part-type="genus" reg="Namanereis">Namanereis</tp:taxon-name-part><tp:taxon-name-part taxon-name-part-type="species" reg="occulta">occulta</tp:taxon-name-part></tp:taxon-name></italic> (Conde-Vela, 2013). <xref ref-type="bibr" rid="B84">Magesh et al. (2013)</xref> provided a key to Indian species and <xref ref-type="bibr" rid="B22">Conde-Vela (2013)</xref> provided a key to Caribbean species.</p></tp:treatment-sec><ref-list><ref id="B52"><mixed-citation xmlns:xlink="http://www.w3.org/1999/xlink" xlink:type="simple"><person-group><name name-style="western"><surname>Glasby</surname><given-names>CJ</given-names></name></person-group> (<year>1999</year>) The <tp:taxon-name><tp:taxon-name-part taxon-name-part-type="subfamily">Namanereidinae</tp:taxon-name-part></tp:taxon-name> (<tp:taxon-name><tp:taxon-name-part taxon-name-part-type="class">Polychaeta</tp:taxon-name-part></tp:taxon-name>: <tp:taxon-name><tp:taxon-name-part taxon-name-part-type="family">Nereididae</tp:taxon-name-part></tp:taxon-name>). Part 1, Taxonomy and Phylogeny. Records of the Australian Museum 25(Supplement 25): 1–129. <ext-link xlink:href="10.3853/j.0812-7387.25.1999.1354" ext-link-type="doi" xlink:type="simple">https://doi.org/10.3853/j.0812-7387.25.1999.1354</ext-link></mixed-citation></ref><ref id="B59"><mixed-citation xmlns:xlink="http://www.w3.org/1999/xlink" xlink:type="simple"><person-group><name name-style="western"><surname>Hartman</surname><given-names>O</given-names></name></person-group> (<year>1959</year>) <article-title>Catalogue of the Polychaetous Annelids of the World. Parts 1, 2.</article-title><source>Occasional Papers of the Allan Hancock Foundation</source><volume>23</volume>: <fpage>1</fpage>–<lpage>628</lpage>.</mixed-citation></ref><ref id="B84"><mixed-citation xmlns:xlink="http://www.w3.org/1999/xlink" xlink:type="simple"><person-group><name name-style="western"><surname>Magesh</surname><given-names>M</given-names></name><name name-style="western"><surname>Kvist</surname><given-names>S</given-names></name><name name-style="western"><surname>Glasby</surname><given-names>C</given-names></name></person-group> (<year>2013</year>) <article-title>Description and phylogeny of <italic><tp:taxon-name><tp:taxon-name-part taxon-name-part-type="genus">Namalycastis</tp:taxon-name-part><tp:taxon-name-part taxon-name-part-type="species">jaya</tp:taxon-name-part></tp:taxon-name></italic> sp. n. (<tp:taxon-name><tp:taxon-name-part taxon-name-part-type="class">Polychaeta</tp:taxon-name-part></tp:taxon-name>, <tp:taxon-name><tp:taxon-name-part taxon-name-part-type="family">Nereididae</tp:taxon-name-part></tp:taxon-name>, <tp:taxon-name><tp:taxon-name-part taxon-name-part-type="subfamily">Namanereidinae</tp:taxon-name-part></tp:taxon-name>) from the southwest coast of India.</article-title><source>ZooKeys</source><volume>238</volume>: <fpage>31</fpage>–<lpage>43</lpage>. <ext-link xlink:href="10.3897/zookeys.238.4014" ext-link-type="doi" xlink:type="simple">https://doi.org/10.3897/zookeys.238.4014</ext-link></mixed-citation></ref><ref id="B22"><mixed-citation xmlns:xlink="http://www.w3.org/1999/xlink" xlink:type="simple"><person-group><name name-style="western"><surname>Conde-Vela</surname><given-names>VM</given-names></name></person-group> (<year>2013</year>) <article-title><italic><tp:taxon-name><tp:taxon-name-part taxon-name-part-type="genus">Namalycastis</tp:taxon-name-part><tp:taxon-name-part taxon-name-part-type="species">occulta</tp:taxon-name-part></tp:taxon-name></italic> n. sp. and a new record of <italic><tp:taxon-name><tp:taxon-name-part taxon-name-part-type="genus">N.</tp:taxon-name-part><tp:taxon-name-part taxon-name-part-type="species">borealis</tp:taxon-name-part></tp:taxon-name></italic> (<tp:taxon-name><tp:taxon-name-part taxon-name-part-type="class">Polychaeta</tp:taxon-name-part></tp:taxon-name>: <tp:taxon-name><tp:taxon-name-part taxon-name-part-type="family">Nereididae</tp:taxon-name-part></tp:taxon-name>: <tp:taxon-name><tp:taxon-name-part taxon-name-part-type="subfamily">Namanereidinae</tp:taxon-name-part></tp:taxon-name>) from the Northwestern Caribbean Sea.</article-title><source>Zootaxa</source><volume>3721</volume>(<issue>5</issue>): <fpage>475</fpage>–<lpage>487</lpage>. <ext-link xlink:href="10.11646/zootaxa.3721.5.3" ext-link-type="doi" xlink:type="simple">https://doi.org/10.11646/zootaxa.3721.5.3</ext-link></mixed-citation></ref></ref-list></tp:taxon-treatment>
