# Supplementary material for: ﻿The Nereididae (Annelida) – diagnoses, descriptions, and a key to the genera
Source: Zookeys. 2023 Oct 11;1182:35–134. doi: 10.3897/zookeys.1182.104258 (PMC10585372; doi:10.3897/zookeys.1182.104258)
Supplement: XML Treatment for Namanereis [file zookeys.1182.104258-treatment22.xml]

<!DOCTYPE tp:taxon-treatment
  PUBLIC "-//TaxonX//DTD Taxonomic Treatment Publishing DTD v0 20100105//EN" "tax-treatment-NSO.dtd">
<tp:taxon-treatment xmlns:tp="http://www.plazi.org/taxpub"><tp:treatment-meta><kwd-group><label>Taxon classification</label><kwd>
              <named-content content-type="kingdom">Animalia</named-content>
            </kwd><kwd>
              <named-content content-type="order">Phyllodocida</named-content>
            </kwd><kwd>
              <named-content content-type="family">Nereididae</named-content>
            </kwd></kwd-group><mixed-citation publication-type="journal"><person-group><name><surname>Wilson</surname><given-names>Robin S.</given-names></name><name><surname>Glasby</surname><given-names>Christopher J.</given-names></name><name><surname>Bakken</surname><given-names>Torkild</given-names></name></person-group><article-title>﻿The <tp:taxon-name><tp:taxon-name-part taxon-name-part-type="family">Nereididae</tp:taxon-name-part></tp:taxon-name> (<tp:taxon-name><tp:taxon-name-part taxon-name-part-type="phylum">Annelida</tp:taxon-name-part></tp:taxon-name>) – diagnoses, descriptions, and a key to the genera</article-title><source>Zookeys</source><day>11</day><month>10</month><year>2023</year><volume>1182</volume><fpage>35</fpage><lpage>134</lpage><pub-id pub-id-type="doi">10.3897/zookeys.1182.104258</pub-id></mixed-citation></tp:treatment-meta><tp:nomenclature><label>﻿</label><tp:taxon-name>
            <object-id xmlns:xlink="http://www.w3.org/1999/xlink" content-type="arpha" xlink:type="simple">E4E1CB01-7AE5-5147-9A46-E3FB005E109E</object-id>
            <tp:taxon-name-part taxon-name-part-type="genus" reg="Namanereis">Namanereis</tp:taxon-name-part>
          </tp:taxon-name><tp:taxon-authority>Chamberlin, 1919</tp:taxon-authority><tp:nomenclature-citation-list><tp:nomenclature-citation><tp:taxon-name>
                <tp:taxon-name-part taxon-name-part-type="genus" reg="Cryptonereis">Cryptonereis</tp:taxon-name-part>
              </tp:taxon-name><comment>Gibbs, 1971.</comment></tp:nomenclature-citation><tp:nomenclature-citation><tp:taxon-name>
                <tp:taxon-name-part taxon-name-part-type="genus" reg="Lycastella">Lycastella</tp:taxon-name-part>
              </tp:taxon-name><comment>Feuerborn, 1932.</comment></tp:nomenclature-citation><tp:nomenclature-citation><tp:taxon-name>
                <tp:taxon-name-part taxon-name-part-type="genus" reg="Lycastilla">Lycastilla</tp:taxon-name-part>
              </tp:taxon-name><comment>Solís-Weiss &amp; Espinasa, 1991.</comment></tp:nomenclature-citation><tp:nomenclature-citation><tp:taxon-name>
                <tp:taxon-name-part taxon-name-part-type="genus" reg="Lycastoides">Lycastoides</tp:taxon-name-part>
              </tp:taxon-name><comment>Jakubova, 1930.</comment></tp:nomenclature-citation><tp:nomenclature-citation><tp:taxon-name>
                <tp:taxon-name-part taxon-name-part-type="genus" reg="Lycastopsis">Lycastopsis</tp:taxon-name-part>
              </tp:taxon-name><comment>Augener, 1922.</comment></tp:nomenclature-citation></tp:nomenclature-citation-list></tp:nomenclature><tp:treatment-sec sec-type="type species" id="SECID0E4QBK"><title>Type species.</title><p><italic><tp:taxon-name><tp:taxon-name-part taxon-name-part-type="genus" reg="Lycastis">Lycastis</tp:taxon-name-part><tp:taxon-name-part taxon-name-part-type="species" reg="quadraticeps">quadraticeps</tp:taxon-name-part></tp:taxon-name></italic> Blanchard in Gay, 1849.</p></tp:treatment-sec><tp:treatment-sec sec-type="WoRMS URL" id="SECID0EORBK"><title>WoRMS URL.</title><p><ext-link xmlns:xlink="http://www.w3.org/1999/xlink" xlink:href="https://www.marinespecies.org/polychaeta/aphia.php?p=taxdetails&amp;id=129377" ext-link-type="uri" xlink:type="simple">https://www.marinespecies.org/polychaeta/aphia.php?p=taxdetails&amp;id=129377</ext-link>.</p></tp:treatment-sec><tp:treatment-sec sec-type="Sources" id="SECID0EZRBK"><title>Sources.</title><p><xref ref-type="bibr" rid="B52">Glasby (1999)</xref>.</p></tp:treatment-sec><tp:treatment-sec sec-type="diagnosis" id="SECID0EDSBK"><title>Diagnosis.</title><p>Palpophore surface without grooves or striae (palps short, compact); prostomium anterior margin entire (minimal diagnosis). Palpostyles spherical; dorsal cirrus simple, lacking basal cirrophore (secondary diagnosis).</p></tp:treatment-sec><tp:treatment-sec sec-type="description" id="SECID0EISBK"><title>Description.</title><p>Antennae present, or absent (rarely). Palpophore barrel-shaped, approximately equal width from base to palpostyle (not overly large compared with palpostyle). Palpophore surface without grooves or striae (most species; palps short, compact) or with a single transverse groove (palpophores well developed); palpostyles spherical. Eyes present, or absent. Tentacular belt equal to or less than length of chaetiger 1. Tentacular cirri four pairs, or three pairs.</p><p>Jaws forms with a crenulate cutting edge have 2 teeth proximally, with smooth or slightly crenulate cutting edge or with dentate cutting edge.</p><p>Maxillary ring of pharynx with papillae absent. Maxillary ring paragnaths absent. Oral ring papillae absent. Oral ring paragnaths absent.</p><p>Notopodium strongly reduced, without distinct lobes or ligules.</p><p>Neuropodial postchaetal lobe absent. Ventral neuropodial ligule of anterior chaetigers absent. Ventral neuropodial ligule on posterior chaetigers absent.</p><p>Notoaciculae on chaetigers 1 and 2 present. Notochaetae: homogomph spinigers absent; sesquigomph spinigers present (rarely), or absent. Neurochaetae dorsal fascicle: heterogomph spinigers present (rarely), or absent; homogomph spinigers absent; sesquigomph spinigers present, or absent; heterogomph falcigers in anterior chaetigers present; on posterior chaetigers present; blades serrated; blades with teeth only slightly longer proximally than distally, or much longer proximally than distally. Neurochaetae ventral fascicle: heterogomph spinigers present (rarely), or absent; spinigers in anterior chaetigers with blades evenly serrated throughout; on posterior chaetigers with blades finely serrated proximally; homogomph spinigers absent; heterogomph falcigers present (some forms with very long blades = pseudospinigers); anterior chaetigers heterogomph falcigers with long blades present; anterior chaetigers heterogomph falcigers with extra-long blades present; anterior chaetigers heterogomph falcigers with short blades absent; posterior chaetigers heterogomph falcigers with long blades present, or absent; posterior chaetigers heterogomph falcigers with extra-long blades present, or absent; posterior chaetigers heterogomph falcigers with short blades absent.</p><p>Pygidium with three incisions marking lateral and dorsal lobes. Anal cirri form cirriform or conical, or short, stout and appearing as an extension of the pygidium.</p></tp:treatment-sec><tp:treatment-sec sec-type="description" id="SECID0ETSBK"><title>Reproductive characters.</title><p>Oocyte spherical (rarely), or ovoid.</p></tp:treatment-sec><tp:treatment-sec sec-type="remarks" id="SECID0EYSBK"><title>Remarks.</title><p><italic><tp:taxon-name><tp:taxon-name-part taxon-name-part-type="genus" reg="Namanereis">Namanereis</tp:taxon-name-part></tp:taxon-name></italic> currently includes 27 accepted species recorded mainly from intertidal, supralittoral and terrestrial areas, including the freshwaters of streams, caves, and underground aquifers. Although mainly found in the tropics and subtropics one species, <italic><tp:taxon-name><tp:taxon-name-part taxon-name-part-type="genus" reg="Namanereis">Namanereis</tp:taxon-name-part><tp:taxon-name-part taxon-name-part-type="species" reg="quadraticeps">quadraticeps</tp:taxon-name-part></tp:taxon-name></italic> (Blanchard in Gay 1849), has a circum-subantarctic/temperate distribution. Together with sister-group <italic><tp:taxon-name><tp:taxon-name-part taxon-name-part-type="genus" reg="Namalycastis">Namalycastis</tp:taxon-name-part></tp:taxon-name></italic>, they are one of only a few polychaetes to be found in association with riparian vegetation. Because they have an unadorned pharynx and a simplified parapodia, distinguishing species relies heavily on differences in chaetae and form of sensory organs of the head. The modern concept of the subfamily and genus was introduced by <xref ref-type="bibr" rid="B59">Hartman (1959)</xref> and reviewed by <xref ref-type="bibr" rid="B52">Glasby (1999)</xref>, the latter who included a key to all known species at the time. Since <xref ref-type="bibr" rid="B52">Glasby (1999)</xref> there have been seven species described: <italic><tp:taxon-name><tp:taxon-name-part taxon-name-part-type="genus" reg="Namanereis">Namanereis</tp:taxon-name-part><tp:taxon-name-part taxon-name-part-type="species" reg="canariarum">canariarum</tp:taxon-name-part></tp:taxon-name></italic> Núñez, Glasby &amp; Naranjo, 2020, <italic><tp:taxon-name><tp:taxon-name-part taxon-name-part-type="genus" reg="Namanereis">Namanereis</tp:taxon-name-part><tp:taxon-name-part taxon-name-part-type="species" reg="christopheri">christopheri</tp:taxon-name-part></tp:taxon-name></italic> Conde-Vela, 2017, <italic><tp:taxon-name><tp:taxon-name-part taxon-name-part-type="genus" reg="Namanereis">Namanereis</tp:taxon-name-part><tp:taxon-name-part taxon-name-part-type="species" reg="gesae">gesae</tp:taxon-name-part></tp:taxon-name></italic> Fiege &amp; Van Damme, 2002, <italic><tp:taxon-name><tp:taxon-name-part taxon-name-part-type="genus" reg="Namanereis">Namanereis</tp:taxon-name-part><tp:taxon-name-part taxon-name-part-type="species" reg="llanetensis">llanetensis</tp:taxon-name-part></tp:taxon-name></italic> Núñez, Glasby &amp; Naranjo, 2020, <italic><tp:taxon-name><tp:taxon-name-part taxon-name-part-type="genus" reg="Namanereis">Namanereis</tp:taxon-name-part><tp:taxon-name-part taxon-name-part-type="species" reg="occulta">occulta</tp:taxon-name-part></tp:taxon-name></italic> (Conde-Vela, 2013), <italic><tp:taxon-name><tp:taxon-name-part taxon-name-part-type="genus" reg="Namanereis">Namanereis</tp:taxon-name-part><tp:taxon-name-part taxon-name-part-type="species" reg="pilbarensis">pilbarensis</tp:taxon-name-part></tp:taxon-name></italic> Glasby, Fiege &amp; Van Damme, 2014, and <italic><tp:taxon-name><tp:taxon-name-part taxon-name-part-type="genus" reg="Namanereis">Namanereis</tp:taxon-name-part><tp:taxon-name-part taxon-name-part-type="species" reg="socotrensis">socotrensis</tp:taxon-name-part></tp:taxon-name></italic> Glasby, Fiege &amp; Van Damme, 2014, making this genus one of the most studied in the last 20 or so years. As noted by <xref ref-type="bibr" rid="B2">Alves et al. (2018)</xref> in a morphological phylogenetic study of the subfamily, <italic><tp:taxon-name><tp:taxon-name-part taxon-name-part-type="genus" reg="Lycastoides">Lycastoides</tp:taxon-name-part><tp:taxon-name-part taxon-name-part-type="species" reg="alticola">alticola</tp:taxon-name-part></tp:taxon-name></italic> Johnson, 1903 is also part of the <italic><tp:taxon-name><tp:taxon-name-part taxon-name-part-type="genus" reg="Namanereis">Namanereis</tp:taxon-name-part></tp:taxon-name></italic> clade, but the species cannot take the name <italic><tp:taxon-name><tp:taxon-name-part taxon-name-part-type="genus" reg="Namanereis">Namanereis</tp:taxon-name-part></tp:taxon-name></italic>, as <italic><tp:taxon-name><tp:taxon-name-part taxon-name-part-type="genus" reg="Lycastoides">Lycastoides</tp:taxon-name-part></tp:taxon-name></italic> is the senior genus (<xref ref-type="bibr" rid="B98">Read and Fauchald 2023</xref>). <xref ref-type="bibr" rid="B23">Conde-Vela (2017)</xref> provides an updated key to <italic><tp:taxon-name><tp:taxon-name-part taxon-name-part-type="genus" reg="Namanereis">Namanereis</tp:taxon-name-part></tp:taxon-name></italic> species of the World.</p></tp:treatment-sec><ref-list><ref id="B52"><mixed-citation xmlns:xlink="http://www.w3.org/1999/xlink" xlink:type="simple"><person-group><name name-style="western"><surname>Glasby</surname><given-names>CJ</given-names></name></person-group> (<year>1999</year>) The <tp:taxon-name><tp:taxon-name-part taxon-name-part-type="subfamily">Namanereidinae</tp:taxon-name-part></tp:taxon-name> (<tp:taxon-name><tp:taxon-name-part taxon-name-part-type="class">Polychaeta</tp:taxon-name-part></tp:taxon-name>: <tp:taxon-name><tp:taxon-name-part taxon-name-part-type="family">Nereididae</tp:taxon-name-part></tp:taxon-name>). Part 1, Taxonomy and Phylogeny. Records of the Australian Museum 25(Supplement 25): 1–129. <ext-link xlink:href="10.3853/j.0812-7387.25.1999.1354" ext-link-type="doi" xlink:type="simple">https://doi.org/10.3853/j.0812-7387.25.1999.1354</ext-link></mixed-citation></ref><ref id="B59"><mixed-citation xmlns:xlink="http://www.w3.org/1999/xlink" xlink:type="simple"><person-group><name name-style="western"><surname>Hartman</surname><given-names>O</given-names></name></person-group> (<year>1959</year>) <article-title>Catalogue of the Polychaetous Annelids of the World. Parts 1, 2.</article-title><source>Occasional Papers of the Allan Hancock Foundation</source><volume>23</volume>: <fpage>1</fpage>–<lpage>628</lpage>.</mixed-citation></ref><ref id="B2"><mixed-citation xmlns:xlink="http://www.w3.org/1999/xlink" xlink:type="simple"><person-group><name name-style="western"><surname>Alves</surname><given-names>PR</given-names></name><name name-style="western"><surname>Glasby</surname><given-names>CJ</given-names></name><name name-style="western"><surname>Santos</surname><given-names>CSG</given-names></name></person-group> (<year>2018</year>) <article-title>On the use of troglomorphic characters in <tp:taxon-name><tp:taxon-name-part taxon-name-part-type="subfamily">Namanereidinae</tp:taxon-name-part></tp:taxon-name> (<tp:taxon-name><tp:taxon-name-part taxon-name-part-type="phylum">Annelida</tp:taxon-name-part></tp:taxon-name>; <tp:taxon-name><tp:taxon-name-part taxon-name-part-type="family">Nereididae</tp:taxon-name-part></tp:taxon-name>) systematics.</article-title><source>Zootaxa</source><volume>4531</volume>(<issue>2</issue>): <fpage>195</fpage>–<lpage>210</lpage>. <ext-link xlink:href="10.11646/zootaxa.4531.2.2" ext-link-type="doi" xlink:type="simple">https://doi.org/10.11646/zootaxa.4531.2.2</ext-link></mixed-citation></ref><ref id="B98"><mixed-citation xmlns:xlink="http://www.w3.org/1999/xlink" xlink:type="simple"><person-group><name name-style="western"><surname>Read</surname><given-names>GB</given-names></name><name name-style="western"><surname>Fauchald</surname><given-names>K</given-names></name></person-group> (<year>2023</year>) The World <tp:taxon-name><tp:taxon-name-part taxon-name-part-type="class">Polychaeta</tp:taxon-name-part></tp:taxon-name> Database. <ext-link xlink:href="https://www.marinespecies.org/polychaeta/" ext-link-type="uri" xlink:type="simple">https://www.marinespecies.org/polychaeta/</ext-link> [Accessed 19 March, 2023]</mixed-citation></ref><ref id="B23"><mixed-citation xmlns:xlink="http://www.w3.org/1999/xlink" xlink:type="simple"><person-group><name name-style="western"><surname>Conde-Vela</surname><given-names>VM</given-names></name></person-group> (<year>2017</year>) <article-title>The troglomorphic adaptations of <tp:taxon-name><tp:taxon-name-part taxon-name-part-type="subfamily">Namanereidinae</tp:taxon-name-part></tp:taxon-name> (<tp:taxon-name><tp:taxon-name-part taxon-name-part-type="phylum">Annelida</tp:taxon-name-part></tp:taxon-name>, <tp:taxon-name><tp:taxon-name-part taxon-name-part-type="family">Nereididae</tp:taxon-name-part></tp:taxon-name>) revisited, including a redescription of <italic><tp:taxon-name><tp:taxon-name-part taxon-name-part-type="genus">Namanereis</tp:taxon-name-part><tp:taxon-name-part taxon-name-part-type="species">cavernicola</tp:taxon-name-part></tp:taxon-name></italic> (Solís-Weiss &amp;amp; Espinasa, 1991), and a new Caribbean species of <italic><tp:taxon-name><tp:taxon-name-part taxon-name-part-type="genus">Namanereis</tp:taxon-name-part></tp:taxon-name></italic> Chamberlin, 1919.</article-title><source>Subterranean Biology</source><volume>23</volume>: <fpage>19</fpage>–<lpage>28</lpage>. <ext-link xlink:href="10.3897/subtbiol.23.13701" ext-link-type="doi" xlink:type="simple">https://doi.org/10.3897/subtbiol.23.13701</ext-link></mixed-citation></ref></ref-list></tp:taxon-treatment>
