# Supplementary material for: ﻿The Nereididae (Annelida) – diagnoses, descriptions, and a key to the genera
Source: Zookeys. 2023 Oct 11;1182:35–134. doi: 10.3897/zookeys.1182.104258 (PMC10585372; doi:10.3897/zookeys.1182.104258)
Supplement: XML Treatment for Neanthes [file zookeys.1182.104258-treatment23.xml]

<!DOCTYPE tp:taxon-treatment
  PUBLIC "-//TaxonX//DTD Taxonomic Treatment Publishing DTD v0 20100105//EN" "tax-treatment-NSO.dtd">
<tp:taxon-treatment xmlns:tp="http://www.plazi.org/taxpub"><tp:treatment-meta><kwd-group><label>Taxon classification</label><kwd>
              <named-content content-type="kingdom">Animalia</named-content>
            </kwd><kwd>
              <named-content content-type="order">Phyllodocida</named-content>
            </kwd><kwd>
              <named-content content-type="family">Nereididae</named-content>
            </kwd></kwd-group><mixed-citation publication-type="journal"><person-group><name><surname>Wilson</surname><given-names>Robin S.</given-names></name><name><surname>Glasby</surname><given-names>Christopher J.</given-names></name><name><surname>Bakken</surname><given-names>Torkild</given-names></name></person-group><article-title>﻿The <tp:taxon-name><tp:taxon-name-part taxon-name-part-type="family">Nereididae</tp:taxon-name-part></tp:taxon-name> (<tp:taxon-name><tp:taxon-name-part taxon-name-part-type="phylum">Annelida</tp:taxon-name-part></tp:taxon-name>) – diagnoses, descriptions, and a key to the genera</article-title><source>Zookeys</source><day>11</day><month>10</month><year>2023</year><volume>1182</volume><fpage>35</fpage><lpage>134</lpage><pub-id pub-id-type="doi">10.3897/zookeys.1182.104258</pub-id></mixed-citation></tp:treatment-meta><tp:nomenclature><label>﻿</label><tp:taxon-name>
            <object-id xmlns:xlink="http://www.w3.org/1999/xlink" content-type="arpha" xlink:type="simple">059DAF52-0A47-5FDC-B789-80748E36170E</object-id>
            <tp:taxon-name-part taxon-name-part-type="genus" reg="Neanthes">Neanthes</tp:taxon-name-part>
          </tp:taxon-name><tp:taxon-authority>Kinberg, 1865</tp:taxon-authority><tp:nomenclature-citation-list><tp:nomenclature-citation><tp:taxon-name><tp:taxon-name-part taxon-name-part-type="genus" reg="Nereis">Nereis</tp:taxon-name-part> (<tp:taxon-name-part taxon-name-part-type="subgenus" reg="Neanthes">Neanthes</tp:taxon-name-part>)</tp:taxon-name><comment>auctt.</comment></tp:nomenclature-citation><tp:nomenclature-citation><tp:taxon-name><tp:taxon-name-part taxon-name-part-type="genus" reg="Nereis">Nereis</tp:taxon-name-part> (<tp:taxon-name-part taxon-name-part-type="subgenus" reg="Neanthioides">Neanthioides</tp:taxon-name-part>)</tp:taxon-name><comment>Rioja, 1918.</comment></tp:nomenclature-citation><tp:nomenclature-citation><tp:taxon-name>
                <tp:taxon-name-part taxon-name-part-type="genus" reg="Praxithea">Praxithea</tp:taxon-name-part>
              </tp:taxon-name><comment>Malmgren, 1867.</comment></tp:nomenclature-citation></tp:nomenclature-citation-list></tp:nomenclature><tp:treatment-sec sec-type="type species" id="SECID0EH1BK"><title>Type species.</title><p><italic><tp:taxon-name><tp:taxon-name-part taxon-name-part-type="genus" reg="Neanthes">Neanthes</tp:taxon-name-part><tp:taxon-name-part taxon-name-part-type="species" reg="vaalii">vaalii</tp:taxon-name-part></tp:taxon-name></italic> Kinberg, 1865.</p></tp:treatment-sec><tp:treatment-sec sec-type="WoRMS URL" id="SECID0EY1BK"><title>WoRMS URL.</title><p><ext-link xmlns:xlink="http://www.w3.org/1999/xlink" xlink:href="https://www.marinespecies.org/polychaeta/aphia.php?p=taxdetails&amp;id=129378" ext-link-type="uri" xlink:type="simple">https://www.marinespecies.org/polychaeta/aphia.php?p=taxdetails&amp;id=129378</ext-link>.</p></tp:treatment-sec><tp:treatment-sec sec-type="Sources" id="SECID0ED2BK"><title>Sources.</title><p><xref ref-type="bibr" rid="B12">Bakken et al. (2022)</xref>.</p></tp:treatment-sec><tp:treatment-sec sec-type="diagnosis" id="SECID0EN2BK"><title>Diagnosis.</title><p>Maxillary ring paragnaths present; neurochaetae dorsal fascicle heterogomph falcigers in anterior chaetigers present; dorsal notopodial ligule not markedly broader on posterior chaetigers; oral ring papillae absent; notochaetae homogomph falcigers absent; notochaetae sesquigomph falcigers absent; neurochaetae dorsal fascicle simple chaetae (fused falcigers) absent; Area VI smooth bars absent; notoaciculae on chaetigers 1 and 2 absent (minimal diagnosis; secondary diagnosis not attained).</p></tp:treatment-sec><tp:treatment-sec sec-type="description" id="SECID0ES2BK"><title>Description.</title><p>Palpophore barrel-shaped, approximately equal width from base to palpostyle (not overly large compared with palpostyle), or massive subconical, flattened (palpostyle is minute by comparison) (rarely). Palpophore surface without grooves or striae or with a single transverse groove (palpophores well developed) or with several oblique grooves or striae (palpophores well developed). Eyes present, or absent. Tentacular belt greater than length of chaetiger 1.</p><p>Oesophageal caeca present, or absent.</p><p>Jaws with dentate cutting edge.</p><p>Maxillary ring of pharynx with papillae absent. Maxillary ring paragnaths present. Area I conical paragnaths present; II conical paragnaths present, or absent; III conical paragnaths present, or absent; III rod-like paragnaths absent; IV paragnaths present, or absent; IV conical paragnaths present, or absent; IV smooth bar-like paragnaths present, or absent; IV rod-like paragnaths absent. Oral ring papillae absent. Oral ring paragnaths present, or absent; with Areas V, VI, and VII-VIII discrete, or comprising a continuous ring dorsally and ventrally, discrete groups not recognisable; on Areas V and VI form distinct groups, or not recognisably distinct. Area V conical paragnaths present, or absent. Area VI paragnaths present, or absent; paragnaths arranged in a roughly circular group, or in lines or arcs; conical paragnaths present; smooth bars absent. Areas VII-VIII paragnaths present, or absent; conical paragnaths present; conical paragnaths arranged in one or more irregular lines forming a continuous band; conical paragnaths similar in size, or irregular mix of large and small paragnaths in a single band, or differentiated, with a separate band of minute paragnaths also present; rod-shaped paragnaths absent.</p><p>Dorsal notopodial ligule markedly elongate on anterior chaetigers, or not markedly elongate on anterior chaetigers; markedly elongate on posterior chaetigers, or not markedly elongate on posterior chaetigers; not markedly broader on posterior chaetigers; markedly reduced on posterior chaetigers, or not markedly reduced on posterior chaetigers. Prechaetal notopodial lobe present, or absent; smaller than dorsal notopodial ligule on anterior chaetigers, usually reduced or absent posteriorly, or approximately equal to length of dorsal notopodial ligule at least on anterior chaetigers (thus notopodium of three similar sized ligules/lobes); present on all chaetigers, or restricted to a limited number of anterior chaetigers. Notopodial acicular process present, or absent; reducing in size posteriorly, last present on chaetiger 5–25. Dorsal cirrus sub-terminally attached to dorsal margin of dorsal notopodial ligule on posterior chaetigers, or not sub-terminally attached to dorsal notopodial ligule on posterior chaetigers; not terminally attached to dorsal notopodial ligule on posterior chaetigers; not terminally attached throughout all chaetigers.</p><p>Neuropodial prechaetal lobe absent. Neuropodial postchaetal lobe absent, or present; projecting beyond end of the acicular ligule, or not projecting beyond end of the acicular ligule; present throughout all chaetigers, or restricted to anterior chaetigers; digitiform. Ventral neuropodial ligule of anterior chaetigers present. Ventral neuropodial ligule of anterior chaetigers approx. as long as acicular neuropodial ligule, or short, up to half length of acicular neuropodial ligule. Ventral neuropodial ligule on posterior chaetigers present, or absent. Ventral neuropodial ligule on posterior chaetigers similar to length of acicular neuropodial ligule, or short, up to half length of acicular neuropodial ligule.</p><p>Notoaciculae on chaetigers 1 and 2 absent. Notochaetae: homogomph spinigers present. Neurochaetae dorsal fascicle: heterogomph spinigers present, or absent; homogomph spinigers present; heterogomph falcigers in anterior chaetigers present; on posterior chaetigers present, or absent; blades serrated. Neurochaetae ventral fascicle: heterogomph spinigers present, or absent; homogomph spinigers present, or absent; heterogomph falcigers present; anterior chaetigers heterogomph falcigers with long blades present, or absent; anterior chaetigers heterogomph falcigers with extra-long blades present, or absent; anterior chaetigers heterogomph falcigers with short blades present, or absent; posterior chaetigers heterogomph falcigers with long blades present, or absent; posterior chaetigers heterogomph falcigers with extra-long blades present, or absent; posterior chaetigers heterogomph falcigers with short blades present, or absent; heterogomph falcigers blade lacking distinct tendon on terminal tooth.</p><p>Anal cirri form cirriform or conical.</p></tp:treatment-sec><tp:treatment-sec sec-type="remarks" id="SECID0E52BK"><title>Remarks.</title><p><italic><tp:taxon-name><tp:taxon-name-part taxon-name-part-type="genus" reg="Neanthes">Neanthes</tp:taxon-name-part></tp:taxon-name></italic>, even after removing some species to <italic><tp:taxon-name><tp:taxon-name-part taxon-name-part-type="genus" reg="Alitta">Alitta</tp:taxon-name-part></tp:taxon-name></italic> and <italic><tp:taxon-name><tp:taxon-name-part taxon-name-part-type="genus" reg="Pseudonereis">Pseudonereis</tp:taxon-name-part></tp:taxon-name></italic>, was found by <xref ref-type="bibr" rid="B10">Bakken and Wilson (2005)</xref> to contain morphologically dissimilar species. Our diagnosis here compounds the problem since the description is expanded to include species with variable palpophore morphology (<italic><tp:taxon-name><tp:taxon-name-part taxon-name-part-type="genus" reg="Neanthes">N.</tp:taxon-name-part><tp:taxon-name-part taxon-name-part-type="species" reg="gisserana">gisserana</tp:taxon-name-part></tp:taxon-name></italic> (Horst, 1924) and <italic><tp:taxon-name><tp:taxon-name-part taxon-name-part-type="genus" reg="Neanthes">N.</tp:taxon-name-part><tp:taxon-name-part taxon-name-part-type="species" reg="glandicincta">glandicincta</tp:taxon-name-part></tp:taxon-name></italic> (Southern, 1921)) and with elongate dorsal notopodial lobe on all chaetigers (<italic><tp:taxon-name><tp:taxon-name-part taxon-name-part-type="genus" reg="Neanthes">N.</tp:taxon-name-part><tp:taxon-name-part taxon-name-part-type="species" reg="articulata">articulata</tp:taxon-name-part></tp:taxon-name></italic> Knox, 1960, <italic><tp:taxon-name><tp:taxon-name-part taxon-name-part-type="genus" reg="Neanthes">N.</tp:taxon-name-part><tp:taxon-name-part taxon-name-part-type="species" reg="crucifera">crucifera</tp:taxon-name-part></tp:taxon-name></italic> (Grube, 1878), and <italic><tp:taxon-name><tp:taxon-name-part taxon-name-part-type="genus" reg="Neanthes">N.</tp:taxon-name-part><tp:taxon-name-part taxon-name-part-type="species" reg="mossambica">mossambica</tp:taxon-name-part></tp:taxon-name></italic> Day, 1957) or only on posterior chaetigers (<italic><tp:taxon-name><tp:taxon-name-part taxon-name-part-type="genus" reg="Neanthes">N.</tp:taxon-name-part><tp:taxon-name-part taxon-name-part-type="species" reg="mancorae">mancorae</tp:taxon-name-part></tp:taxon-name></italic> Berkeley &amp; Berkeley, 1961 and <italic><tp:taxon-name><tp:taxon-name-part taxon-name-part-type="genus" reg="Neanthes">N.</tp:taxon-name-part><tp:taxon-name-part taxon-name-part-type="species" reg="noodti">noodti</tp:taxon-name-part></tp:taxon-name></italic> Hartmann-Schröder, 1962). Furthermore, <italic><tp:taxon-name><tp:taxon-name-part taxon-name-part-type="genus" reg="Neanthes">Neanthes</tp:taxon-name-part></tp:taxon-name></italic> includes a subset of species having well-developed prechaetal notopodial lobes, giving the notopodia a tri-lobed appearance, which differs from the majority of bilobed species (<xref ref-type="bibr" rid="B8">Bakken 2006</xref>). However, the genus must still comprise several unrelated groups. <italic><tp:taxon-name><tp:taxon-name-part taxon-name-part-type="genus" reg="Neanthes">Neanthes</tp:taxon-name-part></tp:taxon-name></italic> currently includes 88 species. There are no comprehensive keys or identification guides but there are several tabular comparisons of subsets of species, for example Asian species (<xref ref-type="bibr" rid="B67">Hsueh 2019a</xref>; <xref ref-type="bibr" rid="B122">Villalobos-Guerrero and Idris 2021</xref>) and deep-sea species (<xref ref-type="bibr" rid="B110">Shimabukuro et al. 2017</xref>).</p></tp:treatment-sec><ref-list><ref id="B12"><mixed-citation xmlns:xlink="http://www.w3.org/1999/xlink" xlink:type="simple"><person-group><name name-style="western"><surname>Bakken</surname><given-names>T</given-names></name><name name-style="western"><surname>Glasby</surname><given-names>CJ</given-names></name><name name-style="western"><surname>Santos</surname><given-names>CSG</given-names></name><name name-style="western"><surname>Wilson</surname><given-names>RS</given-names></name></person-group> (<year>2022</year>) <article-title>7.13.3.3 <tp:taxon-name><tp:taxon-name-part taxon-name-part-type="family">Nereididae</tp:taxon-name-part></tp:taxon-name> Blainville, 1818.</article-title> In: <person-group><name name-style="western"><surname>Purschke</surname><given-names>G</given-names></name><name name-style="western"><surname>Böggemann</surname><given-names>M</given-names></name><name name-style="western"><surname>Westheide</surname><given-names>W</given-names></name></person-group> (<role>Eds</role>) <issue-title>Handbook of Zoology (Vol.</issue-title><source>4) Pleistoannelida, <tp:taxon-name><tp:taxon-name-part taxon-name-part-type="class">Errantia</tp:taxon-name-part></tp:taxon-name> II. De Gruyter, Osnabrück</source>, <fpage>259</fpage>–<lpage>307</lpage>. <ext-link xlink:href="10.1515/9783110647167-010" ext-link-type="doi" xlink:type="simple">https://doi.org/10.1515/9783110647167-010</ext-link></mixed-citation></ref><ref id="B10"><mixed-citation xmlns:xlink="http://www.w3.org/1999/xlink" xlink:type="simple"><person-group><name name-style="western"><surname>Bakken</surname><given-names>T</given-names></name><name name-style="western"><surname>Wilson</surname><given-names>RS</given-names></name></person-group> (<year>2005</year>) <article-title>Phylogeny of nereidids (<tp:taxon-name><tp:taxon-name-part taxon-name-part-type="class">Polychaeta</tp:taxon-name-part></tp:taxon-name>, <tp:taxon-name><tp:taxon-name-part taxon-name-part-type="family">Nereididae</tp:taxon-name-part></tp:taxon-name>) with paragnaths.</article-title><source>Zoologica Scripta</source><volume>34</volume>(<issue>5</issue>): <fpage>507</fpage>–<lpage>547</lpage>. <ext-link xlink:href="10.1111/j.1463-6409.2005.00200.x" ext-link-type="doi" xlink:type="simple">https://doi.org/10.1111/j.1463-6409.2005.00200.x</ext-link></mixed-citation></ref><ref id="B8"><mixed-citation xmlns:xlink="http://www.w3.org/1999/xlink" xlink:type="simple"><person-group><name name-style="western"><surname>Bakken</surname><given-names>T</given-names></name></person-group> (<year>2006</year>) Redescription of two species of <italic><tp:taxon-name><tp:taxon-name-part taxon-name-part-type="genus">Neanthes</tp:taxon-name-part></tp:taxon-name></italic> (<tp:taxon-name><tp:taxon-name-part taxon-name-part-type="class">Polychaeta</tp:taxon-name-part></tp:taxon-name>: <tp:taxon-name><tp:taxon-name-part taxon-name-part-type="family">Nereididae</tp:taxon-name-part></tp:taxon-name>) possessing a large notopodial prechaetal lobe. Scientia Marina 70S3: 27–33. <ext-link xlink:href="10.3989/scimar.2006.70s327" ext-link-type="doi" xlink:type="simple">https://doi.org/10.3989/scimar.2006.70s327</ext-link></mixed-citation></ref><ref id="B67"><mixed-citation xmlns:xlink="http://www.w3.org/1999/xlink" xlink:type="simple"><person-group><name name-style="western"><surname>Hsueh</surname><given-names>P-W</given-names></name></person-group> (<year>2019a</year>) <article-title><italic><tp:taxon-name><tp:taxon-name-part taxon-name-part-type="genus">Neanthes</tp:taxon-name-part></tp:taxon-name></italic> (<tp:taxon-name><tp:taxon-name-part taxon-name-part-type="phylum">Annelida</tp:taxon-name-part></tp:taxon-name>: <tp:taxon-name><tp:taxon-name-part taxon-name-part-type="family">Nereididae</tp:taxon-name-part></tp:taxon-name>) from Taiwanese waters, with description of seven new species and one new species record.</article-title><source>Zootaxa</source><volume>4554</volume>(<issue>1</issue>): <fpage>173</fpage>–<lpage>198</lpage>. <ext-link xlink:href="10.11646/zootaxa.4554.1.5" ext-link-type="doi" xlink:type="simple">https://doi.org/10.11646/zootaxa.4554.1.5</ext-link></mixed-citation></ref><ref id="B122"><mixed-citation xmlns:xlink="http://www.w3.org/1999/xlink" xlink:type="simple"><person-group><name name-style="western"><surname>Villalobos-Guerrero</surname><given-names>TF</given-names></name><name name-style="western"><surname>Idris</surname><given-names>I</given-names></name></person-group> (<year>2021</year>) <article-title>Reproductive morphology and redescriptions of some <italic><tp:taxon-name><tp:taxon-name-part taxon-name-part-type="genus">Neanthes</tp:taxon-name-part></tp:taxon-name></italic> Kinberg, 1865 (<tp:taxon-name><tp:taxon-name-part taxon-name-part-type="phylum">Annelida</tp:taxon-name-part></tp:taxon-name>: <tp:taxon-name><tp:taxon-name-part taxon-name-part-type="family">Nereididae</tp:taxon-name-part></tp:taxon-name>) species from the southeastern Asian seas, with comparative synoptic tables of accepted species.</article-title><source>The European Zoological Journal</source><volume>88</volume>(<issue>1</issue>): <fpage>556</fpage>–<lpage>594</lpage>. <ext-link xlink:href="10.1080/24750263.2021.1899318" ext-link-type="doi" xlink:type="simple">https://doi.org/10.1080/24750263.2021.1899318</ext-link></mixed-citation></ref><ref id="B110"><mixed-citation xmlns:xlink="http://www.w3.org/1999/xlink" xlink:type="simple"><person-group><name name-style="western"><surname>Shimabukuro</surname><given-names>M</given-names></name><name name-style="western"><surname>Santos</surname><given-names>CSG</given-names></name><name name-style="western"><surname>Alfaro-Lucas</surname><given-names>JM</given-names></name><name name-style="western"><surname>Fujiwara</surname><given-names>Y</given-names></name><name name-style="western"><surname>Sumida</surname><given-names>PYG</given-names></name></person-group> (<year>2017</year>) <article-title>A new eyeless species of <italic><tp:taxon-name><tp:taxon-name-part taxon-name-part-type="genus">Neanthes</tp:taxon-name-part></tp:taxon-name></italic> (<tp:taxon-name><tp:taxon-name-part taxon-name-part-type="phylum">Annelida</tp:taxon-name-part></tp:taxon-name>: <tp:taxon-name><tp:taxon-name-part taxon-name-part-type="family">Nereididae</tp:taxon-name-part></tp:taxon-name>) associated with a whale-fall community from the deep Southwest Atlantic Ocean. Deep-sea Research.</article-title><source>Part II, Topical Studies in Oceanography</source><volume>146</volume>: <fpage>27</fpage>–<lpage>34</lpage>. <ext-link xlink:href="10.1016/j.dsr2.2017.10.013" ext-link-type="doi" xlink:type="simple">https://doi.org/10.1016/j.dsr2.2017.10.013</ext-link></mixed-citation></ref></ref-list></tp:taxon-treatment>
