# Supplementary material for: ﻿The Nereididae (Annelida) – diagnoses, descriptions, and a key to the genera
Source: Zookeys. 2023 Oct 11;1182:35–134. doi: 10.3897/zookeys.1182.104258 (PMC10585372; doi:10.3897/zookeys.1182.104258)
Supplement: XML Treatment for Nectoneanthes [file zookeys.1182.104258-treatment24.xml]

<!DOCTYPE tp:taxon-treatment
  PUBLIC "-//TaxonX//DTD Taxonomic Treatment Publishing DTD v0 20100105//EN" "tax-treatment-NSO.dtd">
<tp:taxon-treatment xmlns:tp="http://www.plazi.org/taxpub"><tp:treatment-meta><kwd-group><label>Taxon classification</label><kwd>
              <named-content content-type="kingdom">Animalia</named-content>
            </kwd><kwd>
              <named-content content-type="order">Phyllodocida</named-content>
            </kwd><kwd>
              <named-content content-type="family">Nereididae</named-content>
            </kwd></kwd-group><mixed-citation publication-type="journal"><person-group><name><surname>Wilson</surname><given-names>Robin S.</given-names></name><name><surname>Glasby</surname><given-names>Christopher J.</given-names></name><name><surname>Bakken</surname><given-names>Torkild</given-names></name></person-group><article-title>﻿The <tp:taxon-name><tp:taxon-name-part taxon-name-part-type="family">Nereididae</tp:taxon-name-part></tp:taxon-name> (<tp:taxon-name><tp:taxon-name-part taxon-name-part-type="phylum">Annelida</tp:taxon-name-part></tp:taxon-name>) – diagnoses, descriptions, and a key to the genera</article-title><source>Zookeys</source><day>11</day><month>10</month><year>2023</year><volume>1182</volume><fpage>35</fpage><lpage>134</lpage><pub-id pub-id-type="doi">10.3897/zookeys.1182.104258</pub-id></mixed-citation></tp:treatment-meta><tp:nomenclature><label>﻿</label><tp:taxon-name>
            <object-id xmlns:xlink="http://www.w3.org/1999/xlink" content-type="arpha" xlink:type="simple">4F412C26-EBAB-5BBF-B46E-A33CC671C29B</object-id>
            <tp:taxon-name-part taxon-name-part-type="genus" reg="Nectoneanthes">Nectoneanthes</tp:taxon-name-part>
          </tp:taxon-name><tp:taxon-authority>Imajima, 1972</tp:taxon-authority></tp:nomenclature><tp:treatment-sec sec-type="type species" id="SECID0EIBCK"><title>Type species.</title><p><tp:taxon-name><tp:taxon-name-part taxon-name-part-type="genus" reg="Nereis">Nereis</tp:taxon-name-part> (<tp:taxon-name-part taxon-name-part-type="subgenus" reg="Alitta">Alitta</tp:taxon-name-part>) <tp:taxon-name-part taxon-name-part-type="species" reg="oxypoda">oxypoda</tp:taxon-name-part></tp:taxon-name> Marenzeller, 1879.</p></tp:treatment-sec><tp:treatment-sec sec-type="WoRMS URL" id="SECID0E3BCK"><title>WoRMS URL.</title><p><ext-link xmlns:xlink="http://www.w3.org/1999/xlink" xlink:href="https://www.marinespecies.org/polychaeta/aphia.php?p=taxdetails&amp;id=324862" ext-link-type="uri" xlink:type="simple">https://www.marinespecies.org/polychaeta/aphia.php?p=taxdetails&amp;id=324862</ext-link>.</p></tp:treatment-sec><tp:treatment-sec sec-type="Sources" id="SECID0EHCCK"><title>Sources.</title><p><xref ref-type="bibr" rid="B106">Sato (2013)</xref>.</p></tp:treatment-sec><tp:treatment-sec sec-type="diagnosis" id="SECID0ERCCK"><title>Diagnosis.</title><p>Dorsal notopodial ligule markedly broader on posterior chaetigers; notochaetae sesquigomph spinigers present (minimal diagnosis). Palpophore massive subconical, flattened (palpostyle is minute by comparison); neurochaetae dorsal fascicle heterogomph spinigers present (secondary diagnosis).</p></tp:treatment-sec><tp:treatment-sec sec-type="description" id="SECID0EWCCK"><title>Description.</title><p>Palpophore massive subconical, flattened (palpostyle is minute by comparison).</p><p>Jaws with dentate cutting edge.</p><p>Maxillary ring of pharynx with papillae absent. Area I conical paragnaths present; II conical paragnaths present; III conical paragnaths present; III rod-like paragnaths absent; IV paragnaths present; IV conical paragnaths present; IV rod-like paragnaths absent. Oral ring paragnaths present; with Areas V, VI and VII-VIII discrete; on Areas V and VI form distinct groups. Area V conical paragnaths present. Area VI paragnaths present; paragnaths arranged in a roughly circular group; conical paragnaths present; smooth bars absent. Areas VII-VIII paragnaths present; conical paragnaths present; conical paragnaths arranged in one or more irregular lines forming a continuous band; conical paragnaths similar in size, or irregular mix of large and small paragnaths in a single band; rod-shaped paragnaths absent.</p><p>Dorsal notopodial ligule markedly elongate on posterior chaetigers; markedly broader on posterior chaetigers. Prechaetal notopodial lobe present; approximately equal to length of dorsal notopodial ligule at least on anterior chaetigers (thus notopodium of three similar sized ligules/lobes); present on all chaetigers. Dorsal cirrus sub-terminally attached to dorsal margin of dorsal notopodial ligule on posterior chaetigers; not terminally attached to dorsal notopodial ligule on anterior or posterior chaetigers.</p><p>Neuropodial prechaetal lobe absent. Neuropodial postchaetal lobe present; projecting beyond end of the acicular ligule; present throughout all chaetigers; digitiform. Ventral neuropodial ligule of anterior chaetigers present. Ventral neuropodial ligule of anterior chaetigers approx. as long as acicular neuropodial ligule. Ventral neuropodial ligule on posterior chaetigers present. Ventral neuropodial ligule on posterior chaetigers similar to length of acicular neuropodial ligule. Notopodial dorsal ligule with prominent ovoid lobe medial to the dorsal cirrus in middle and posterior parapodia.</p><p>Notoaciculae on chaetigers 1 and 2 present. Notochaetae: homogomph spinigers present; sesquigomph spinigers present. Neurochaetae dorsal fascicle: heterogomph spinigers present; homogomph spinigers present; sesquigomph spinigers present. Neurochaetae ventral fascicle: heterogomph spinigers present; homogomph spinigers present; heterogomph falcigers present (in small specimens); falcigers blade tapering, with straight margin; anterior chaetigers heterogomph falcigers with long blades absent; anterior chaetigers heterogomph falcigers with extra-long blades present; anterior chaetigers heterogomph falcigers with short blades absent; posterior chaetigers heterogomph falcigers with long blades absent; posterior chaetigers heterogomph falcigers with extra-long blades present; posterior chaetigers heterogomph falcigers with short blades absent.</p><p>Anal cirri form cirriform or conical.</p></tp:treatment-sec><tp:treatment-sec sec-type="remarks" id="SECID0EBDCK"><title>Remarks.</title><p><italic><tp:taxon-name><tp:taxon-name-part taxon-name-part-type="genus" reg="Nectoneanthes">Nectoneanthes</tp:taxon-name-part></tp:taxon-name></italic> was treated as a synonym of <italic><tp:taxon-name><tp:taxon-name-part taxon-name-part-type="genus" reg="Neanthes">Neanthes</tp:taxon-name-part></tp:taxon-name></italic> by <xref ref-type="bibr" rid="B129">Wilson (1988)</xref> and <xref ref-type="bibr" rid="B10">Bakken and Wilson (2005)</xref>. <xref ref-type="bibr" rid="B106">Sato (2013)</xref> showed <xref ref-type="bibr" rid="B129">Wilson (1988)</xref> to be incorrect in treating <italic><tp:taxon-name><tp:taxon-name-part taxon-name-part-type="genus" reg="Nectoneanthes">Nectoneanthes</tp:taxon-name-part><tp:taxon-name-part taxon-name-part-type="species" reg="oxypoda">oxypoda</tp:taxon-name-part></tp:taxon-name></italic> (Marenzeller, 1879) as an epitokal form and resurrected <italic><tp:taxon-name><tp:taxon-name-part taxon-name-part-type="genus" reg="Nectoneanthes">Nectoneanthes</tp:taxon-name-part></tp:taxon-name></italic> and described a second species for the genus. The description by <xref ref-type="bibr" rid="B106">Sato (2013)</xref> is followed here.</p><p><xref ref-type="bibr" rid="B106">Sato (2013)</xref> provided a key to the two species of <italic><tp:taxon-name><tp:taxon-name-part taxon-name-part-type="genus" reg="Nectoneanthes">Nectoneanthes</tp:taxon-name-part></tp:taxon-name></italic>; both species occur on the north-west Pacific coast, with <italic><tp:taxon-name><tp:taxon-name-part taxon-name-part-type="genus" reg="Nectoneanthes">N.</tp:taxon-name-part><tp:taxon-name-part taxon-name-part-type="species" reg="oxypoda">oxypoda</tp:taxon-name-part></tp:taxon-name></italic> also recorded by <xref ref-type="bibr" rid="B106">Sato (2013)</xref> from southern Australia and the Persian Gulf.</p></tp:treatment-sec><ref-list><ref id="B106"><mixed-citation xmlns:xlink="http://www.w3.org/1999/xlink" xlink:type="simple"><person-group><name name-style="western"><surname>Sato</surname><given-names>M</given-names></name></person-group> (<year>2013</year>) <article-title>Resurrection of the genus <italic><tp:taxon-name><tp:taxon-name-part taxon-name-part-type="genus">Nectoneanthes</tp:taxon-name-part></tp:taxon-name></italic> Imajima, 1972 (<tp:taxon-name><tp:taxon-name-part taxon-name-part-type="family">Nereididae</tp:taxon-name-part></tp:taxon-name>: <tp:taxon-name><tp:taxon-name-part taxon-name-part-type="class">Polychaeta</tp:taxon-name-part></tp:taxon-name>), with redescription of <italic><tp:taxon-name><tp:taxon-name-part taxon-name-part-type="genus">Nectoneanthes</tp:taxon-name-part><tp:taxon-name-part taxon-name-part-type="species">oxypoda</tp:taxon-name-part></tp:taxon-name></italic> (Marenzeller, 1879) and description of a new species, comparing them to <italic><tp:taxon-name><tp:taxon-name-part taxon-name-part-type="genus">Neanthes</tp:taxon-name-part><tp:taxon-name-part taxon-name-part-type="species">succinea</tp:taxon-name-part></tp:taxon-name></italic> (Leuckart, 1847).</article-title><source>Journal of Natural History</source><volume>47</volume>(<issue>1–2</issue>): <fpage>1</fpage>–<lpage>50</lpage>. <ext-link xlink:href="10.1080/00222933.2012.743609" ext-link-type="doi" xlink:type="simple">https://doi.org/10.1080/00222933.2012.743609</ext-link></mixed-citation></ref><ref id="B129"><mixed-citation xmlns:xlink="http://www.w3.org/1999/xlink" xlink:type="simple"><person-group><name name-style="western"><surname>Wilson</surname><given-names>RS</given-names></name></person-group> (<year>1988</year>) <article-title>Synonymy of the genus <italic><tp:taxon-name><tp:taxon-name-part taxon-name-part-type="genus">Nectoneanthes</tp:taxon-name-part></tp:taxon-name></italic> Imajima, 1972, with <italic><tp:taxon-name><tp:taxon-name-part taxon-name-part-type="genus">Neanthes</tp:taxon-name-part></tp:taxon-name></italic> Kinberg, 1866 (<tp:taxon-name><tp:taxon-name-part taxon-name-part-type="class">Polychaeta</tp:taxon-name-part></tp:taxon-name>: <tp:taxon-name><tp:taxon-name-part taxon-name-part-type="family">Nereididae</tp:taxon-name-part></tp:taxon-name>).</article-title><source>Proceedings of the Biological Society of Washington</source><volume>101</volume>: <fpage>4</fpage>–<lpage>10</lpage>.</mixed-citation></ref><ref id="B10"><mixed-citation xmlns:xlink="http://www.w3.org/1999/xlink" xlink:type="simple"><person-group><name name-style="western"><surname>Bakken</surname><given-names>T</given-names></name><name name-style="western"><surname>Wilson</surname><given-names>RS</given-names></name></person-group> (<year>2005</year>) <article-title>Phylogeny of nereidids (<tp:taxon-name><tp:taxon-name-part taxon-name-part-type="class">Polychaeta</tp:taxon-name-part></tp:taxon-name>, <tp:taxon-name><tp:taxon-name-part taxon-name-part-type="family">Nereididae</tp:taxon-name-part></tp:taxon-name>) with paragnaths.</article-title><source>Zoologica Scripta</source><volume>34</volume>(<issue>5</issue>): <fpage>507</fpage>–<lpage>547</lpage>. <ext-link xlink:href="10.1111/j.1463-6409.2005.00200.x" ext-link-type="doi" xlink:type="simple">https://doi.org/10.1111/j.1463-6409.2005.00200.x</ext-link></mixed-citation></ref></ref-list></tp:taxon-treatment>
