# Supplementary material for: ﻿The Nereididae (Annelida) – diagnoses, descriptions, and a key to the genera
Source: Zookeys. 2023 Oct 11;1182:35–134. doi: 10.3897/zookeys.1182.104258 (PMC10585372; doi:10.3897/zookeys.1182.104258)
Supplement: XML Treatment for Nereis [file zookeys.1182.104258-treatment25.xml]

<!DOCTYPE tp:taxon-treatment
  PUBLIC "-//TaxonX//DTD Taxonomic Treatment Publishing DTD v0 20100105//EN" "tax-treatment-NSO.dtd">
<tp:taxon-treatment xmlns:tp="http://www.plazi.org/taxpub"><tp:treatment-meta><kwd-group><label>Taxon classification</label><kwd>
              <named-content content-type="kingdom">Animalia</named-content>
            </kwd><kwd>
              <named-content content-type="order">Phyllodocida</named-content>
            </kwd><kwd>
              <named-content content-type="family">Nereididae</named-content>
            </kwd></kwd-group><mixed-citation publication-type="journal"><person-group><name><surname>Wilson</surname><given-names>Robin S.</given-names></name><name><surname>Glasby</surname><given-names>Christopher J.</given-names></name><name><surname>Bakken</surname><given-names>Torkild</given-names></name></person-group><article-title>﻿The <tp:taxon-name><tp:taxon-name-part taxon-name-part-type="family">Nereididae</tp:taxon-name-part></tp:taxon-name> (<tp:taxon-name><tp:taxon-name-part taxon-name-part-type="phylum">Annelida</tp:taxon-name-part></tp:taxon-name>) – diagnoses, descriptions, and a key to the genera</article-title><source>Zookeys</source><day>11</day><month>10</month><year>2023</year><volume>1182</volume><fpage>35</fpage><lpage>134</lpage><pub-id pub-id-type="doi">10.3897/zookeys.1182.104258</pub-id></mixed-citation></tp:treatment-meta><tp:nomenclature><label>﻿</label><tp:taxon-name>
            <object-id xmlns:xlink="http://www.w3.org/1999/xlink" content-type="arpha" xlink:type="simple">06161371-38D6-527E-A638-D12FF23784E8</object-id>
            <tp:taxon-name-part taxon-name-part-type="genus" reg="Nereis">Nereis</tp:taxon-name-part>
          </tp:taxon-name><tp:taxon-authority>Linnaeus, 1758</tp:taxon-authority><tp:nomenclature-citation-list><tp:nomenclature-citation><tp:taxon-name>
                <tp:taxon-name-part taxon-name-part-type="genus" reg="Heteronereis">Heteronereis</tp:taxon-name-part>
              </tp:taxon-name><comment>Örsted, 1843.</comment></tp:nomenclature-citation><tp:nomenclature-citation><tp:taxon-name>
                <tp:taxon-name-part taxon-name-part-type="genus" reg="Johnstonia">Johnstonia</tp:taxon-name-part>
              </tp:taxon-name><comment>Quatrefages, 1850.</comment></tp:nomenclature-citation><tp:nomenclature-citation><tp:taxon-name>
                <tp:taxon-name-part taxon-name-part-type="genus" reg="Lycoris">Lycoris</tp:taxon-name-part>
              </tp:taxon-name><comment>Lamarck, 1818.</comment></tp:nomenclature-citation><tp:nomenclature-citation><tp:taxon-name>
                <tp:taxon-name-part taxon-name-part-type="genus" reg="Naumachius">Naumachius</tp:taxon-name-part>
              </tp:taxon-name><comment>Kinberg, 1865.</comment></tp:nomenclature-citation><tp:nomenclature-citation><tp:taxon-name><tp:taxon-name-part taxon-name-part-type="genus" reg="Nereis">Nereis</tp:taxon-name-part> (<tp:taxon-name-part taxon-name-part-type="subgenus" reg="Nereis">Nereis</tp:taxon-name-part>)</tp:taxon-name><comment>auctt.</comment></tp:nomenclature-citation><tp:nomenclature-citation><tp:taxon-name>
                <tp:taxon-name-part taxon-name-part-type="genus" reg="Thoosa">Thoosa</tp:taxon-name-part>
              </tp:taxon-name><comment>Kinberg, 1865.</comment></tp:nomenclature-citation></tp:nomenclature-citation-list></tp:nomenclature><tp:treatment-sec sec-type="type species" id="SECID0ESICK"><title>Type species.</title><p><italic><tp:taxon-name><tp:taxon-name-part taxon-name-part-type="genus" reg="Nereis">Nereis</tp:taxon-name-part><tp:taxon-name-part taxon-name-part-type="species" reg="pelagica">pelagica</tp:taxon-name-part></tp:taxon-name></italic> Linnaeus, 1758.</p></tp:treatment-sec><tp:treatment-sec sec-type="WoRMS URL" id="SECID0EDJCK"><title>WoRMS URL.</title><p><ext-link xmlns:xlink="http://www.w3.org/1999/xlink" xlink:href="https://www.marinespecies.org/polychaeta/aphia.php?p=taxdetails&amp;id=129379" ext-link-type="uri" xlink:type="simple">https://www.marinespecies.org/polychaeta/aphia.php?p=taxdetails&amp;id=129379</ext-link>.</p></tp:treatment-sec><tp:treatment-sec sec-type="Sources" id="SECID0EOJCK"><title>Sources.</title><p><xref ref-type="bibr" rid="B12">Bakken et al. (2022)</xref>.</p></tp:treatment-sec><tp:treatment-sec sec-type="diagnosis" id="SECID0EYJCK"><title>Diagnosis.</title><p>Notochaetae homogomph falcigers present; maxillary ring paragnaths present; Area II rod-like paragnaths absent; dorsal notopodial ligule not markedly elongate on posterior chaetigers; antennae present; oral ring papillae absent (minimal diagnosis; secondary diagnosis not attained).</p></tp:treatment-sec><tp:treatment-sec sec-type="description" id="SECID0E4JCK"><title>Description.</title><p>Palpophore barrel-shaped, approximately equal width from base to palpostyle (not overly large compared with palpostyle). Palpophore surface with a single transverse groove (palpophores well developed). Eyes present, or absent. Tentacular belt greater than length of chaetiger 1.</p><p>Oesophageal caeca present, or absent.</p><p>Jaws with smooth or slightly crenulate cutting edge or with dentate cutting edge.</p><p>Maxillary ring of pharynx with papillae absent. Maxillary ring paragnaths present. Area I conical paragnaths present, or absent; II conical paragnaths present, or absent; III conical paragnaths present, or absent; III rod-like paragnaths absent; IV paragnaths present; IV conical paragnaths present; IV smooth bar-like paragnaths present, or absent; IV rod-like paragnaths absent. Oral ring papillae absent. Oral ring paragnaths present, or absent; Areas V, VI, and VII-VIII discrete, forming distinct groups. Area V conical paragnaths present, or absent; arranged in a triangle, or in a longitudinal line. Area VI paragnaths present, or absent; paragnaths arranged in a roughly circular group; conical paragnaths present; smooth bars absent. Areas VII-VIII paragnaths present, or absent; conical paragnaths present; conical paragnaths arranged in one or more irregular lines forming a continuous band; conical paragnaths similar in size, or irregular mix of large and small paragnaths in a single band; rod-shaped paragnaths absent.</p><p>Dorsal notopodial ligule not markedly elongate on posterior chaetigers; not markedly broader on posterior chaetigers; markedly reduced on posterior chaetigers, or not markedly reduced on posterior chaetigers. Prechaetal notopodial lobe present, or absent; smaller than dorsal notopodial ligule on anterior chaetigers, usually reduced or absent posteriorly; restricted to a limited number of anterior chaetigers. Notopodial acicular process absent. Dorsal cirrus not sub-terminally attached to dorsal notopodial ligule on posterior chaetigers; not terminally attached to dorsal notopodial ligule on posterior chaetigers; not terminally attached throughout all chaetigers.</p><p>Neuropodial prechaetal lobe absent. Neuropodial postchaetal lobe absent. Ventral neuropodial ligule of anterior chaetigers present. Ventral neuropodial ligule of anterior chaetigers approx. as long as acicular neuropodial ligule. Ventral neuropodial ligule on posterior chaetigers present. Ventral neuropodial ligule on posterior chaetigers similar to length of acicular neuropodial ligule, or short, up to half length of acicular neuropodial ligule.</p><p>Notoaciculae on chaetigers 1 and 2 absent. Notochaetae: homogomph spinigers present; homogomph falcigers present. Neurochaetae dorsal fascicle: heterogomph spinigers absent; homogomph spinigers present; heterogomph falcigers in anterior chaetigers present, or absent; on posterior chaetigers present; blades serrated; blades with teeth only slightly longer proximally than distally. Neurochaetae ventral fascicle: heterogomph spinigers present, or absent; spinigers in anterior chaetigers with blades evenly serrated throughout; on posterior chaetigers with blades finely serrated proximally; homogomph spinigers absent; heterogomph falcigers present, or absent; anterior chaetigers heterogomph falcigers with long blades present, or absent; anterior chaetigers heterogomph falcigers with extra-long blades present, or absent; anterior chaetigers heterogomph falcigers with short blades absent; posterior chaetigers heterogomph falcigers with long blades present, or absent; posterior chaetigers heterogomph falcigers with extra-long blades present, or absent; posterior chaetigers heterogomph falcigers with short blades present, or absent; heterogomph falcigers blade lacking distinct tendon on terminal tooth.</p><p>Anal cirri form cirriform or conical.</p></tp:treatment-sec><tp:treatment-sec sec-type="remarks" id="SECID0EJKCK"><title>Remarks.</title><p><italic><tp:taxon-name><tp:taxon-name-part taxon-name-part-type="genus" reg="Nereis">Nereis</tp:taxon-name-part></tp:taxon-name></italic> is the type taxon of the family <tp:taxon-name><tp:taxon-name-part taxon-name-part-type="family">Nereididae</tp:taxon-name-part></tp:taxon-name>. It is a large assemblage of species, currently with 226 species attributed to the genus, many that probably belong in other genera. There are no revisions of the genus, or parts of it, or any that delineate species into informal subgroups. The description here follows <xref ref-type="bibr" rid="B12">Bakken et al. (2022)</xref>. Some species are treated as part of revisions of single species or of several similar species (e.g., <xref ref-type="bibr" rid="B102">Salazar-Vallejo et al. 2021</xref>), or in treatments of species belonging to the genus in a regional perspective (e.g., <xref ref-type="bibr" rid="B69">Hsueh 2020</xref>).</p><p>Species of <italic><tp:taxon-name><tp:taxon-name-part taxon-name-part-type="genus" reg="Nereis">Nereis</tp:taxon-name-part></tp:taxon-name></italic> have been found from the littoral zone to abyssal areas, and from a wide range of habitats.</p><p>No complete identification guide to species is available but several useful keys of restricted scope have been published: <xref ref-type="bibr" rid="B95">Ramírez-Hernández et al. (2015)</xref> has a key to 22 species occurring in the Grand Caribbean, <xref ref-type="bibr" rid="B69">Hsueh (2020)</xref> includes a key to 32 species reported from East Asia, and <xref ref-type="bibr" rid="B102">Salazar-Vallejo et al. (2021)</xref> has a key to the 11 species previously confused with <italic><tp:taxon-name><tp:taxon-name-part taxon-name-part-type="genus" reg="Nereis">N.</tp:taxon-name-part><tp:taxon-name-part taxon-name-part-type="species" reg="falsa">falsa</tp:taxon-name-part></tp:taxon-name></italic> de Quatrefages, 1866.</p></tp:treatment-sec><ref-list><ref id="B12"><mixed-citation xmlns:xlink="http://www.w3.org/1999/xlink" xlink:type="simple"><person-group><name name-style="western"><surname>Bakken</surname><given-names>T</given-names></name><name name-style="western"><surname>Glasby</surname><given-names>CJ</given-names></name><name name-style="western"><surname>Santos</surname><given-names>CSG</given-names></name><name name-style="western"><surname>Wilson</surname><given-names>RS</given-names></name></person-group> (<year>2022</year>) <article-title>7.13.3.3 <tp:taxon-name><tp:taxon-name-part taxon-name-part-type="family">Nereididae</tp:taxon-name-part></tp:taxon-name> Blainville, 1818.</article-title> In: <person-group><name name-style="western"><surname>Purschke</surname><given-names>G</given-names></name><name name-style="western"><surname>Böggemann</surname><given-names>M</given-names></name><name name-style="western"><surname>Westheide</surname><given-names>W</given-names></name></person-group> (<role>Eds</role>) <issue-title>Handbook of Zoology (Vol.</issue-title><source>4) Pleistoannelida, <tp:taxon-name><tp:taxon-name-part taxon-name-part-type="class">Errantia</tp:taxon-name-part></tp:taxon-name> II. De Gruyter, Osnabrück</source>, <fpage>259</fpage>–<lpage>307</lpage>. <ext-link xlink:href="10.1515/9783110647167-010" ext-link-type="doi" xlink:type="simple">https://doi.org/10.1515/9783110647167-010</ext-link></mixed-citation></ref><ref id="B102"><mixed-citation xmlns:xlink="http://www.w3.org/1999/xlink" xlink:type="simple"><person-group><name name-style="western"><surname>Salazar-Vallejo</surname><given-names>SI</given-names></name><name name-style="western"><surname>De León-González</surname><given-names>JA</given-names></name><name name-style="western"><surname>Conde-Vela</surname><given-names>VM</given-names></name></person-group> (<year>2021</year>) <article-title>Revision of the species confused with “<italic><tp:taxon-name><tp:taxon-name-part taxon-name-part-type="genus">Nereis</tp:taxon-name-part><tp:taxon-name-part taxon-name-part-type="species">falsa</tp:taxon-name-part></tp:taxon-name></italic>” de Quatrefages, 1866 (<tp:taxon-name><tp:taxon-name-part taxon-name-part-type="phylum">Annelida</tp:taxon-name-part></tp:taxon-name>, <tp:taxon-name><tp:taxon-name-part taxon-name-part-type="family">Nereididae</tp:taxon-name-part></tp:taxon-name>).</article-title><source>European Journal of Taxonomy</source><volume>779</volume>: <fpage>1</fpage>–<lpage>70</lpage>. <ext-link xlink:href="10.5852/ejt.2021.779.1579" ext-link-type="doi" xlink:type="simple">https://doi.org/10.5852/ejt.2021.779.1579</ext-link></mixed-citation></ref><ref id="B69"><mixed-citation xmlns:xlink="http://www.w3.org/1999/xlink" xlink:type="simple"><person-group><name name-style="western"><surname>Hsueh</surname><given-names>P-W</given-names></name></person-group> (<year>2020</year>) <article-title>New species of <italic><tp:taxon-name><tp:taxon-name-part taxon-name-part-type="genus">Nereis</tp:taxon-name-part></tp:taxon-name></italic> (<tp:taxon-name><tp:taxon-name-part taxon-name-part-type="phylum">Annelida</tp:taxon-name-part></tp:taxon-name>, <tp:taxon-name><tp:taxon-name-part taxon-name-part-type="class">Polychaeta</tp:taxon-name-part></tp:taxon-name>, <tp:taxon-name><tp:taxon-name-part taxon-name-part-type="family">Nereididae</tp:taxon-name-part></tp:taxon-name>) from Taiwanese waters.</article-title><source>Zootaxa</source><volume>4802</volume>(<issue>1</issue>): <fpage>1</fpage>–<lpage>31</lpage>. <ext-link xlink:href="10.11646/zootaxa.4802.1.1" ext-link-type="doi" xlink:type="simple">https://doi.org/10.11646/zootaxa.4802.1.1</ext-link></mixed-citation></ref><ref id="B95"><mixed-citation xmlns:xlink="http://www.w3.org/1999/xlink" xlink:type="simple"><person-group><name name-style="western"><surname>Ramírez-Hernández</surname><given-names>A</given-names></name><name name-style="western"><surname>Hernandes-Alcantara</surname><given-names>P</given-names></name><name name-style="western"><surname>Solis-Weiss</surname><given-names>V</given-names></name></person-group> (<year>2015</year>) <article-title><italic><tp:taxon-name><tp:taxon-name-part taxon-name-part-type="genus">Nereis</tp:taxon-name-part><tp:taxon-name-part taxon-name-part-type="species">alacranensis</tp:taxon-name-part></tp:taxon-name></italic>, a new species of polychaete (<tp:taxon-name><tp:taxon-name-part taxon-name-part-type="phylum">Annelida</tp:taxon-name-part></tp:taxon-name>, <tp:taxon-name><tp:taxon-name-part taxon-name-part-type="family">Nereididae</tp:taxon-name-part></tp:taxon-name>) from Alacranes Reef, southern Gulf of Mexico, with a key to <italic><tp:taxon-name><tp:taxon-name-part taxon-name-part-type="genus">Nereis</tp:taxon-name-part></tp:taxon-name></italic> from the Grand Caribbean.</article-title><source>Zootaxa</source><volume>4012</volume>: <fpage>156</fpage>–<lpage>166</lpage>. <ext-link xlink:href="10.11646/zootaxa.4012.1.8" ext-link-type="doi" xlink:type="simple">https://doi.org/10.11646/zootaxa.4012.1.8</ext-link></mixed-citation></ref></ref-list></tp:taxon-treatment>
