# Supplementary material for: ﻿The Nereididae (Annelida) – diagnoses, descriptions, and a key to the genera
Source: Zookeys. 2023 Oct 11;1182:35–134. doi: 10.3897/zookeys.1182.104258 (PMC10585372; doi:10.3897/zookeys.1182.104258)
Supplement: XML Treatment for Paraleonnates [file zookeys.1182.104258-treatment28.xml]

<!DOCTYPE tp:taxon-treatment
  PUBLIC "-//TaxonX//DTD Taxonomic Treatment Publishing DTD v0 20100105//EN" "tax-treatment-NSO.dtd">
<tp:taxon-treatment xmlns:tp="http://www.plazi.org/taxpub"><tp:treatment-meta><kwd-group><label>Taxon classification</label><kwd>
              <named-content content-type="kingdom">Animalia</named-content>
            </kwd><kwd>
              <named-content content-type="order">Phyllodocida</named-content>
            </kwd><kwd>
              <named-content content-type="family">Nereididae</named-content>
            </kwd></kwd-group><mixed-citation publication-type="journal"><person-group><name><surname>Wilson</surname><given-names>Robin S.</given-names></name><name><surname>Glasby</surname><given-names>Christopher J.</given-names></name><name><surname>Bakken</surname><given-names>Torkild</given-names></name></person-group><article-title>﻿The <tp:taxon-name><tp:taxon-name-part taxon-name-part-type="family">Nereididae</tp:taxon-name-part></tp:taxon-name> (<tp:taxon-name><tp:taxon-name-part taxon-name-part-type="phylum">Annelida</tp:taxon-name-part></tp:taxon-name>) – diagnoses, descriptions, and a key to the genera</article-title><source>Zookeys</source><day>11</day><month>10</month><year>2023</year><volume>1182</volume><fpage>35</fpage><lpage>134</lpage><pub-id pub-id-type="doi">10.3897/zookeys.1182.104258</pub-id></mixed-citation></tp:treatment-meta><tp:nomenclature><label>﻿</label><tp:taxon-name>
            <object-id xmlns:xlink="http://www.w3.org/1999/xlink" content-type="arpha" xlink:type="simple">2AF17D19-1FA0-5B81-BE0E-F9C5A8A432D0</object-id>
            <tp:taxon-name-part taxon-name-part-type="genus" reg="Paraleonnates">Paraleonnates</tp:taxon-name-part>
          </tp:taxon-name><tp:taxon-authority>Khlebovich &amp; Wu, 1962</tp:taxon-authority><tp:nomenclature-citation-list><tp:nomenclature-citation><tp:taxon-name>
                <tp:taxon-name-part taxon-name-part-type="genus" reg="Ganganereis">Ganganereis</tp:taxon-name-part>
              </tp:taxon-name><comment>Misra, 1999.</comment></tp:nomenclature-citation><tp:nomenclature-citation><tp:taxon-name>
                <tp:taxon-name-part taxon-name-part-type="genus" reg="Periserrula">Periserrula</tp:taxon-name-part>
              </tp:taxon-name><comment>Paik, 1977.</comment></tp:nomenclature-citation></tp:nomenclature-citation-list></tp:nomenclature><tp:treatment-sec sec-type="type species" id="SECID0EUXCK"><title>Type species.</title><p><italic><tp:taxon-name><tp:taxon-name-part taxon-name-part-type="genus" reg="Paraleonnates">Paraleonnates</tp:taxon-name-part><tp:taxon-name-part taxon-name-part-type="species" reg="uschakovi">uschakovi</tp:taxon-name-part></tp:taxon-name></italic> Chlebovitsch &amp; Wu, 1962.</p></tp:treatment-sec><tp:treatment-sec sec-type="WoRMS URL" id="SECID0EFYCK"><title>WoRMS URL.</title><p><ext-link xmlns:xlink="http://www.w3.org/1999/xlink" xlink:href="https://www.marinespecies.org/polychaeta/aphia.php?p=taxdetails&amp;id=324866" ext-link-type="uri" xlink:type="simple">https://www.marinespecies.org/polychaeta/aphia.php?p=taxdetails&amp;id=324866</ext-link>.</p></tp:treatment-sec><tp:treatment-sec sec-type="Sources" id="SECID0EQYCK"><title>Sources.</title><p><xref ref-type="bibr" rid="B65">Hong et al. (2012)</xref>.</p></tp:treatment-sec><tp:treatment-sec sec-type="diagnosis" id="SECID0E1YCK"><title>Diagnosis.</title><p>Neurochaetae dorsal fascicle homogomph spinigers absent; oral ring papillae present; prostomium anterior margin entire (minimal diagnosis; secondary diagnosis not attained).</p></tp:treatment-sec><tp:treatment-sec sec-type="description" id="SECID0E6YCK"><title>Description.</title><p>Palpophore barrel-shaped, approximately equal width from base to palpostyle (not overly large compared with palpostyle). Palpophore surface with a single transverse groove (palpophores well developed).</p><p>Jaws with dentate cutting edge.</p><p>Maxillary ring of pharynx with papillae absent. Maxillary ring paragnaths present. Area I conical paragnaths present, or absent; II conical paragnaths present; III conical paragnaths present; III rod-like paragnaths absent; IV paragnaths present; IV conical paragnaths present; IV rod-like paragnaths absent. Oral ring papillae present. Oral ring papillae arrangement solitary. Area V papillae present, or absent; VI papillae present; VII-VIII papillae present. Oral ring paragnaths absent.</p><p>Dorsal notopodial ligule not markedly elongate on posterior chaetigers; not markedly broader on posterior chaetigers; not markedly reduced on posterior chaetigers. Prechaetal notopodial lobe present; approximately equal to length of dorsal notopodial ligule at least on anterior chaetigers (thus notopodium of three similar sized ligules/lobes). Dorsal cirrus not sub-terminally attached to dorsal notopodial ligule on posterior chaetigers; not terminally attached to dorsal notopodial ligule on posterior chaetigers; not terminally attached throughout all chaetigers.</p><p>Neuropodial postchaetal lobe present; projecting beyond end of the acicular ligule. Ventral neuropodial ligule of anterior chaetigers present. Ventral neuropodial ligule of anterior chaetigers approx. as long as acicular neuropodial ligule. Ventral neuropodial ligule on posterior chaetigers present. Ventral neuropodial ligule on posterior chaetigers similar to length of acicular neuropodial ligule.</p><p>Notochaetae: homogomph spinigers present. Neurochaetae dorsal fascicle: heterogomph spinigers present; homogomph spinigers absent. Neurochaetae ventral fascicle: heterogomph spinigers present; homogomph spinigers absent; heterogomph falcigers present, or absent; heterogomph falcigers blade lacking distinct tendon on terminal tooth; homogomph falcigers in anterior chaetigers present, or absent; on posterior chaetigers present, or absent.</p><p>Anal cirri form cirriform or conical.</p></tp:treatment-sec><tp:treatment-sec sec-type="remarks" id="SECID0EKZCK"><title>Remarks.</title><p>The most recent taxonomic treatments of <italic><tp:taxon-name><tp:taxon-name-part taxon-name-part-type="genus" reg="Paraleonnates">Paraleonnates</tp:taxon-name-part></tp:taxon-name></italic> are those of <xref ref-type="bibr" rid="B65">Hong et al. (2012)</xref> and <xref ref-type="bibr" rid="B25">Conde-Vela (2019a)</xref> which form the basis of the description and diagnosis provided here. <italic><tp:taxon-name><tp:taxon-name-part taxon-name-part-type="genus" reg="Paraleonnates">Paraleonnates</tp:taxon-name-part></tp:taxon-name></italic> is a genus of four species which occur in shallow muddy habitats, typically estuaries and mangroves, in the Indo-Pacific.</p><p><xref ref-type="bibr" rid="B25">Conde-Vela (2019a)</xref> provides a key to three species of <italic><tp:taxon-name><tp:taxon-name-part taxon-name-part-type="genus" reg="Paraleonnates">Paraleonnates</tp:taxon-name-part></tp:taxon-name></italic> but omits <italic><tp:taxon-name><tp:taxon-name-part taxon-name-part-type="genus" reg="Paraleonnates">Paraleonnates</tp:taxon-name-part><tp:taxon-name-part taxon-name-part-type="species" reg="tenuipalpa">tenuipalpa</tp:taxon-name-part></tp:taxon-name></italic> (Pflugfelder, 1933) which had been moved to <italic><tp:taxon-name><tp:taxon-name-part taxon-name-part-type="genus" reg="Paraleonnates">Paraleonnates</tp:taxon-name-part></tp:taxon-name></italic> by <xref ref-type="bibr" rid="B54">Glasby et al. (2009)</xref>; however, <xref ref-type="bibr" rid="B54">Glasby et al. (2009</xref>: 15) also note that <italic><tp:taxon-name><tp:taxon-name-part taxon-name-part-type="genus" reg="Paraleonnates">P.</tp:taxon-name-part><tp:taxon-name-part taxon-name-part-type="species" reg="tenuipalpa">tenuipalpa</tp:taxon-name-part></tp:taxon-name></italic> may be a senior synonym of <italic><tp:taxon-name><tp:taxon-name-part taxon-name-part-type="genus" reg="Paraleonnates">Paraleonnates</tp:taxon-name-part><tp:taxon-name-part taxon-name-part-type="species" reg="bolus">bolus</tp:taxon-name-part></tp:taxon-name></italic> (Hutchings &amp; Reid, 1991).</p></tp:treatment-sec><ref-list><ref id="B65"><mixed-citation xmlns:xlink="http://www.w3.org/1999/xlink" xlink:type="simple"><person-group><name name-style="western"><surname>Hong</surname><given-names>J-S</given-names></name><name name-style="western"><surname>Choi</surname><given-names>B-M</given-names></name><name name-style="western"><surname>Kubo</surname><given-names>A</given-names></name><name name-style="western"><surname>Sato</surname><given-names>M</given-names></name></person-group> (<year>2012</year>) <article-title>Redescription of the giant mud worm <italic><tp:taxon-name><tp:taxon-name-part taxon-name-part-type="genus">Paraleonnates</tp:taxon-name-part><tp:taxon-name-part taxon-name-part-type="species">uschakovi</tp:taxon-name-part></tp:taxon-name></italic> Khlebovich and Wu, 1962 (<tp:taxon-name><tp:taxon-name-part taxon-name-part-type="class">Polychaeta</tp:taxon-name-part></tp:taxon-name>: <tp:taxon-name><tp:taxon-name-part taxon-name-part-type="family">Nereididae</tp:taxon-name-part></tp:taxon-name>) with special reference to the synonymy of <italic><tp:taxon-name><tp:taxon-name-part taxon-name-part-type="genus">Periserrula</tp:taxon-name-part><tp:taxon-name-part taxon-name-part-type="species">leucophryna</tp:taxon-name-part></tp:taxon-name></italic> Paik, 1977 and the difference from <italic><tp:taxon-name><tp:taxon-name-part taxon-name-part-type="genus">Paraleonnates</tp:taxon-name-part><tp:taxon-name-part taxon-name-part-type="species">bolus</tp:taxon-name-part></tp:taxon-name></italic> (Hutchings and Reid, 1991).</article-title><source>Zootaxa</source><volume>3490</volume>(<issue>1</issue>): <fpage>49</fpage>–<lpage>62</lpage>. <ext-link xlink:href="10.11646/zootaxa.3490.1.4" ext-link-type="doi" xlink:type="simple">https://doi.org/10.11646/zootaxa.3490.1.4</ext-link></mixed-citation></ref><ref id="B25"><mixed-citation xmlns:xlink="http://www.w3.org/1999/xlink" xlink:type="simple"><person-group><name name-style="western"><surname>Conde-Vela</surname><given-names>VM</given-names></name></person-group> (<year>2019a</year>) <article-title>Re-evaluation of the morphology of the monotypic genera <italic><tp:taxon-name><tp:taxon-name-part taxon-name-part-type="genus">Lycastonereis</tp:taxon-name-part></tp:taxon-name></italic> Rao, 1981 and <italic><tp:taxon-name><tp:taxon-name-part taxon-name-part-type="genus">Ganganereis</tp:taxon-name-part></tp:taxon-name></italic> Misra, 1999 (<tp:taxon-name><tp:taxon-name-part taxon-name-part-type="phylum">Annelida</tp:taxon-name-part></tp:taxon-name>, <tp:taxon-name><tp:taxon-name-part taxon-name-part-type="order">Phyllodocida</tp:taxon-name-part></tp:taxon-name>, <tp:taxon-name><tp:taxon-name-part taxon-name-part-type="family">Nereididae</tp:taxon-name-part></tp:taxon-name>).</article-title><source>Zootaxa</source><volume>4567</volume>(<issue>3</issue>): <fpage>450</fpage>–<lpage>460</lpage>. <ext-link xlink:href="10.11646/zootaxa.4567.3.2" ext-link-type="doi" xlink:type="simple">https://doi.org/10.11646/zootaxa.4567.3.2</ext-link></mixed-citation></ref><ref id="B54"><mixed-citation xmlns:xlink="http://www.w3.org/1999/xlink" xlink:type="simple"><person-group><name name-style="western"><surname>Glasby</surname><given-names>CJ</given-names></name><name name-style="western"><surname>Timm</surname><given-names>T</given-names></name><name name-style="western"><surname>Muir</surname><given-names>AI</given-names></name><name name-style="western"><surname>Gil</surname><given-names>J</given-names></name></person-group> (<year>2009</year>) <article-title>Catalogue of non-marine <tp:taxon-name><tp:taxon-name-part taxon-name-part-type="class">Polychaeta</tp:taxon-name-part></tp:taxon-name> (<tp:taxon-name><tp:taxon-name-part taxon-name-part-type="phylum">Annelida</tp:taxon-name-part></tp:taxon-name>) of the World.</article-title><source>Zootaxa</source><volume>2070</volume>(<issue>1</issue>): <fpage>1</fpage>–<lpage>52</lpage>. <ext-link xlink:href="10.11646/zootaxa.2070.1.1" ext-link-type="doi" xlink:type="simple">https://doi.org/10.11646/zootaxa.2070.1.1</ext-link></mixed-citation></ref></ref-list></tp:taxon-treatment>
