# Supplementary material for: ﻿The Nereididae (Annelida) – diagnoses, descriptions, and a key to the genera
Source: Zookeys. 2023 Oct 11;1182:35–134. doi: 10.3897/zookeys.1182.104258 (PMC10585372; doi:10.3897/zookeys.1182.104258)
Supplement: XML Treatment for Parasetia [file zookeys.1182.104258-treatment29.xml]

<!DOCTYPE tp:taxon-treatment
  PUBLIC "-//TaxonX//DTD Taxonomic Treatment Publishing DTD v0 20100105//EN" "tax-treatment-NSO.dtd">
<tp:taxon-treatment xmlns:tp="http://www.plazi.org/taxpub"><tp:treatment-meta><kwd-group><label>Taxon classification</label><kwd>
              <named-content content-type="kingdom">Animalia</named-content>
            </kwd><kwd>
              <named-content content-type="order">Phyllodocida</named-content>
            </kwd><kwd>
              <named-content content-type="family">Nereididae</named-content>
            </kwd></kwd-group><mixed-citation publication-type="journal"><person-group><name><surname>Wilson</surname><given-names>Robin S.</given-names></name><name><surname>Glasby</surname><given-names>Christopher J.</given-names></name><name><surname>Bakken</surname><given-names>Torkild</given-names></name></person-group><article-title>﻿The <tp:taxon-name><tp:taxon-name-part taxon-name-part-type="family">Nereididae</tp:taxon-name-part></tp:taxon-name> (<tp:taxon-name><tp:taxon-name-part taxon-name-part-type="phylum">Annelida</tp:taxon-name-part></tp:taxon-name>) – diagnoses, descriptions, and a key to the genera</article-title><source>Zookeys</source><day>11</day><month>10</month><year>2023</year><volume>1182</volume><fpage>35</fpage><lpage>134</lpage><pub-id pub-id-type="doi">10.3897/zookeys.1182.104258</pub-id></mixed-citation></tp:treatment-meta><tp:nomenclature><label>﻿</label><tp:taxon-name>
            <object-id xmlns:xlink="http://www.w3.org/1999/xlink" content-type="arpha" xlink:type="simple">3FAA02AD-6AE1-5EC6-8533-F6B145884B80</object-id>
            <tp:taxon-name-part taxon-name-part-type="genus" reg="Parasetia">Parasetia</tp:taxon-name-part>
          </tp:taxon-name><tp:taxon-authority>Villalobos-Guerrero, Conde-Vela &amp; Sato, 2022</tp:taxon-authority></tp:nomenclature><tp:treatment-sec sec-type="type species" id="SECID0ED4CK"><title>Type species.</title><p><italic><tp:taxon-name><tp:taxon-name-part taxon-name-part-type="genus" reg="Nereis">Nereis</tp:taxon-name-part><tp:taxon-name-part taxon-name-part-type="species" reg="irritabilis">irritabilis</tp:taxon-name-part></tp:taxon-name></italic> Webster, 1879.</p></tp:treatment-sec><tp:treatment-sec sec-type="WoRMS URL" id="SECID0EU4CK"><title>WoRMS URL.</title><p><ext-link xmlns:xlink="http://www.w3.org/1999/xlink" xlink:href="https://www.marinespecies.org/polychaeta/aphia.php?p=taxdetails&amp;id=1600661" ext-link-type="uri" xlink:type="simple">https://www.marinespecies.org/polychaeta/aphia.php?p=taxdetails&amp;id=1600661</ext-link>.</p></tp:treatment-sec><tp:treatment-sec sec-type="Sources" id="SECID0E64CK"><title>Sources.</title><p><xref ref-type="bibr" rid="B124">Villalobos-Guerrero et al. (2022a)</xref>.</p></tp:treatment-sec><tp:treatment-sec sec-type="diagnosis" id="SECID0EJ5CK"><title>Diagnosis.</title><p>Neurochaetae dorsal fascicle sesquigomph falcigers present; palpophore massive subconical, flattened (palpostyle is minute by comparison); oral ring papillae absent (minimal diagnosis). Neurochaetae ventral fascicle sesquigomph falcigers present; neuropodial postchaetal lobe not projecting beyond end of the acicular ligule (secondary diagnosis).</p></tp:treatment-sec><tp:treatment-sec sec-type="description" id="SECID0EO5CK"><title>Description.</title><p>Palpophore massive subconical, flattened (palpostyle is minute by comparison). Prostomium longitudinal groove present; anterior region entire, hemispherical, longitudinal groove present; prostomial posterior region as long as anterior region. Tentacular belt greater than length of chaetiger 1.</p><p>Oesophageal caeca absent.</p><p>Jaws with smooth or slightly crenulate cutting edge.</p><p>Everted pharynx a truncate cone, tapering, greatest width at margin of tentacular belt.</p><p>Maxillary ring paragnaths present. Area I conical paragnaths absent; II conical paragnaths present; III conical paragnaths present; IV paragnaths present; IV conical paragnaths present. Oral ring paragnaths absent.</p><p>Dorsal notopodial ligule not markedly reduced on posterior chaetigers. Prechaetal notopodial lobe present; restricted to a limited number of anterior chaetigers. Notopodial acicular process present, or absent.</p><p>Neuropodial prechaetal lobe absent. Neuropodial postchaetal lobe present; not projecting beyond end of the acicular ligule; restricted to anterior chaetigers; digitiform. Ventral neuropodial ligule of anterior chaetigers present. Ventral neuropodial ligule of anterior chaetigers approx. as long as acicular neuropodial ligule. Ventral neuropodial ligule on posterior chaetigers present. Ventral neuropodial ligule on posterior chaetigers similar to length of acicular neuropodial ligule.</p><p>Notoaciculae on chaetigers 1 and 2 absent. Notochaetae: homogomph spinigers present. Neurochaetae dorsal fascicle: heterogomph spinigers absent; homogomph spinigers present; sesquigomph falcigers present; heterogomph falcigers in anterior chaetigers absent; on posterior chaetigers absent. Neurochaetae ventral fascicle: sesquigomph falcigers present; heterogomph spinigers present; homogomph spinigers absent; heterogomph falcigers absent; falcigers blade bowed, with convex margin.</p><p>Anal cirri form cirriform or conical.</p></tp:treatment-sec><tp:treatment-sec sec-type="remarks" id="SECID0E25CK"><title>Remarks.</title><p><italic><tp:taxon-name><tp:taxon-name-part taxon-name-part-type="genus" reg="Parasetia">Parasetia</tp:taxon-name-part></tp:taxon-name></italic> was established by <xref ref-type="bibr" rid="B124">Villalobos-Guerrero et al. (2022a)</xref> for <italic><tp:taxon-name><tp:taxon-name-part taxon-name-part-type="genus" reg="Nereis">Nereis</tp:taxon-name-part><tp:taxon-name-part taxon-name-part-type="species" reg="irritabilis">irritabilis</tp:taxon-name-part></tp:taxon-name></italic> Webster, 1878, removed from <italic><tp:taxon-name><tp:taxon-name-part taxon-name-part-type="genus" reg="Composetia">Composetia</tp:taxon-name-part></tp:taxon-name></italic> due to absence of oesophageal caeca and other morphological differences from a redefined <italic><tp:taxon-name><tp:taxon-name-part taxon-name-part-type="genus" reg="Composetia">Composetia</tp:taxon-name-part></tp:taxon-name></italic>. <italic><tp:taxon-name><tp:taxon-name-part taxon-name-part-type="genus" reg="Parasetia">Parasetia</tp:taxon-name-part><tp:taxon-name-part taxon-name-part-type="species" reg="irritabilis">irritabilis</tp:taxon-name-part></tp:taxon-name></italic> (Webster, 1878) occurs on the Atlantic coast of North America down to a depth of ~ 50 m.</p></tp:treatment-sec><ref-list><ref id="B124"><mixed-citation xmlns:xlink="http://www.w3.org/1999/xlink" xlink:type="simple"><person-group><name name-style="western"><surname>Villalobos-Guerrero</surname><given-names>TF</given-names></name><name name-style="western"><surname>Conde-Vela</surname><given-names>VM</given-names></name><name name-style="western"><surname>Sato</surname><given-names>M</given-names></name></person-group> (<year>2022a</year>) <article-title>Review of <italic><tp:taxon-name><tp:taxon-name-part taxon-name-part-type="genus">Composetia</tp:taxon-name-part></tp:taxon-name></italic> Hartmann-Schröder, 1985 (<tp:taxon-name><tp:taxon-name-part taxon-name-part-type="phylum">Annelida</tp:taxon-name-part></tp:taxon-name>: <tp:taxon-name><tp:taxon-name-part taxon-name-part-type="family">Nereididae</tp:taxon-name-part></tp:taxon-name>), with the establishment of two new similar genera.</article-title><source>Journal of Natural History</source><volume>55</volume>(<issue>37–38</issue>): <fpage>2313</fpage>–<lpage>2397</lpage>. <ext-link xlink:href="10.1080/00222933.2021.1976295" ext-link-type="doi" xlink:type="simple">https://doi.org/10.1080/00222933.2021.1976295</ext-link></mixed-citation></ref></ref-list></tp:taxon-treatment>
