# Supplementary material for: ﻿The Nereididae (Annelida) – diagnoses, descriptions, and a key to the genera
Source: Zookeys. 2023 Oct 11;1182:35–134. doi: 10.3897/zookeys.1182.104258 (PMC10585372; doi:10.3897/zookeys.1182.104258)
Supplement: XML Treatment for Platynereis [file zookeys.1182.104258-treatment31.xml]

<!DOCTYPE tp:taxon-treatment
  PUBLIC "-//TaxonX//DTD Taxonomic Treatment Publishing DTD v0 20100105//EN" "tax-treatment-NSO.dtd">
<tp:taxon-treatment xmlns:tp="http://www.plazi.org/taxpub"><tp:treatment-meta><kwd-group><label>Taxon classification</label><kwd>
              <named-content content-type="kingdom">Animalia</named-content>
            </kwd><kwd>
              <named-content content-type="order">Phyllodocida</named-content>
            </kwd><kwd>
              <named-content content-type="family">Nereididae</named-content>
            </kwd></kwd-group><mixed-citation publication-type="journal"><person-group><name><surname>Wilson</surname><given-names>Robin S.</given-names></name><name><surname>Glasby</surname><given-names>Christopher J.</given-names></name><name><surname>Bakken</surname><given-names>Torkild</given-names></name></person-group><article-title>﻿The <tp:taxon-name><tp:taxon-name-part taxon-name-part-type="family">Nereididae</tp:taxon-name-part></tp:taxon-name> (<tp:taxon-name><tp:taxon-name-part taxon-name-part-type="phylum">Annelida</tp:taxon-name-part></tp:taxon-name>) – diagnoses, descriptions, and a key to the genera</article-title><source>Zookeys</source><day>11</day><month>10</month><year>2023</year><volume>1182</volume><fpage>35</fpage><lpage>134</lpage><pub-id pub-id-type="doi">10.3897/zookeys.1182.104258</pub-id></mixed-citation></tp:treatment-meta><tp:nomenclature><label>﻿</label><tp:taxon-name>
            <object-id xmlns:xlink="http://www.w3.org/1999/xlink" content-type="arpha" xlink:type="simple">A780375D-20EC-5099-8D67-DA2BC664E929</object-id>
            <tp:taxon-name-part taxon-name-part-type="genus" reg="Platynereis">Platynereis</tp:taxon-name-part>
          </tp:taxon-name><tp:taxon-authority>Kinberg, 1865</tp:taxon-authority><tp:nomenclature-citation-list><tp:nomenclature-citation><tp:taxon-name>
                <tp:taxon-name-part taxon-name-part-type="genus" reg="Iphinereis">Iphinereis</tp:taxon-name-part>
              </tp:taxon-name><comment>Malmgren, 1865.</comment></tp:nomenclature-citation><tp:nomenclature-citation><tp:taxon-name>
                <tp:taxon-name-part taxon-name-part-type="genus" reg="Pisenoe">Pisenoe</tp:taxon-name-part>
              </tp:taxon-name><comment>Kinberg, 1866.</comment></tp:nomenclature-citation><tp:nomenclature-citation><tp:taxon-name>
                <tp:taxon-name-part taxon-name-part-type="genus" reg="Leontis">Leontis</tp:taxon-name-part>
              </tp:taxon-name><comment>Malmgren, 1867.</comment></tp:nomenclature-citation><tp:nomenclature-citation><tp:taxon-name>
                <tp:taxon-name-part taxon-name-part-type="genus" reg="Nectonereis">Nectonereis</tp:taxon-name-part>
              </tp:taxon-name><comment>Verrill, 1873.</comment></tp:nomenclature-citation><tp:nomenclature-citation><tp:taxon-name>
                <tp:taxon-name-part taxon-name-part-type="genus" reg="Uncinereis">Uncinereis</tp:taxon-name-part>
              </tp:taxon-name><comment>Chamberlin, 1919.</comment></tp:nomenclature-citation><tp:nomenclature-citation><tp:taxon-name><tp:taxon-name-part taxon-name-part-type="genus" reg="Nereis">Nereis</tp:taxon-name-part> (<tp:taxon-name-part taxon-name-part-type="subgenus" reg="Platynereis">Platynereis</tp:taxon-name-part>)</tp:taxon-name><comment>auctt.</comment></tp:nomenclature-citation></tp:nomenclature-citation-list></tp:nomenclature><tp:treatment-sec sec-type="type species" id="SECID0ENKDK"><title>Type species.</title><p><italic><tp:taxon-name><tp:taxon-name-part taxon-name-part-type="genus" reg="Platynereis">Platynereis</tp:taxon-name-part><tp:taxon-name-part taxon-name-part-type="species" reg="magalhaensis">magalhaensis</tp:taxon-name-part></tp:taxon-name></italic> Kinberg, 1865.</p></tp:treatment-sec><tp:treatment-sec sec-type="WoRMS URL" id="SECID0E5KDK"><title>WoRMS URL.</title><p><ext-link xmlns:xlink="http://www.w3.org/1999/xlink" xlink:href="https://www.marinespecies.org/polychaeta/aphia.php?p=taxdetails&amp;id=129381" ext-link-type="uri" xlink:type="simple">https://www.marinespecies.org/polychaeta/aphia.php?p=taxdetails&amp;id=129381</ext-link>.</p></tp:treatment-sec><tp:treatment-sec sec-type="Sources" id="SECID0EJLDK"><title>Sources.</title><p><xref ref-type="bibr" rid="B12">Bakken et al. (2022)</xref>; <xref ref-type="bibr" rid="B97">Read (2007)</xref>.</p></tp:treatment-sec><tp:treatment-sec sec-type="diagnosis" id="SECID0EXLDK"><title>Diagnosis.</title><p>Areas VII-VIII rod-shaped paragnaths present (minimal diagnosis). Notochaetae homogomph falcigers with terminal tendon present (secondary diagnosis).</p></tp:treatment-sec><tp:treatment-sec sec-type="description" id="SECID0E3LDK"><title>Description.</title><p>Palps anteriorly directed, or ventrally directed. Palpophore barrel-shaped, approximately equal width from base to palpostyle (not overly large compared with palpostyle). Palpophore surface with a single transverse groove (palpophores well developed). Tentacular belt greater than length of chaetiger 1.</p><p>Jaws with dentate cutting edge.</p><p>Maxillary ring of pharynx with papillae absent. Maxillary ring paragnaths present. Area II rod-like paragnaths present; III conical paragnaths absent; III rod-like paragnaths present; IV paragnaths present; IV conical paragnaths absent; IV rod-like paragnaths present. Oral ring papillae present, or absent. Oral ring paragnaths present; on Area V and VI form distinct groups. Area V conical paragnaths absent. Area VI paragnaths present; conical paragnaths absent; rod-shaped paragnaths present. Areas VII-VIII paragnaths present; conical paragnaths absent; conical paragnaths arranged in isolated patches, or in one or more irregular lines forming a continuous band; rod-shaped paragnaths present.</p><p>Dorsal notopodial ligule not markedly elongate on posterior chaetigers; not markedly broader on posterior chaetigers; not markedly reduced on posterior chaetigers. Dorsal cirrus sub-terminally attached to dorsal margin of dorsal notopodial ligule on posterior chaetigers; not terminally attached to dorsal notopodial ligule on posterior chaetigers; not terminally attached throughout all chaetigers.</p><p>Neuropodial postchaetal lobe absent. Ventral neuropodial ligule of anterior chaetigers present. Ventral neuropodial ligule of anterior chaetigers approx. as long as acicular neuropodial ligule. Ventral neuropodial ligule on posterior chaetigers present. Ventral neuropodial ligule on posterior chaetigers similar to length of acicular neuropodial ligule.</p><p>Notoaciculae on chaetigers 1 and 2 absent. Notochaetae: homogomph spinigers present; homogomph falcigers present; with terminal tendon present; articulation fused on some chaetigers (present as a simple chaeta), or with blade free throughout. Neurochaetae dorsal fascicle: heterogomph spinigers absent; homogomph spinigers present; heterogomph falcigers in anterior chaetigers present; on posterior chaetigers present; blades serrated; blades with teeth only slightly longer proximally than distally. Neurochaetae ventral fascicle: heterogomph spinigers present; spinigers in anterior chaetigers with blades evenly serrated throughout; on posterior chaetigers with blades finely serrated proximally; homogomph spinigers absent; heterogomph falcigers present; anterior chaetigers heterogomph falcigers with long blades absent; anterior chaetigers heterogomph falcigers with extra-long blades present; anterior chaetigers heterogomph falcigers with short blades absent; heterogomph falcigers blade lacking distinct tendon on terminal tooth.</p><p>Anal cirri form cirriform or conical.</p></tp:treatment-sec><tp:treatment-sec sec-type="remarks" id="SECID0EHMDK"><title>Remarks.</title><p>Species belonging to <italic><tp:taxon-name><tp:taxon-name-part taxon-name-part-type="genus" reg="Platynereis">Platynereis</tp:taxon-name-part></tp:taxon-name></italic> are easily recognised by the small rod-like paragnaths in tight rows on the pharynx; 36 species are recognised. No revisions have been published, but regional studies using molecular data to revise species to resolve the complex taxonomy, and taxonomic history of this genus have been appearing (<xref ref-type="bibr" rid="B126">Wäge et al. 2017</xref>; <xref ref-type="bibr" rid="B77">Kara et al. 2020</xref>; <xref ref-type="bibr" rid="B115">Teixeira et al. 2022b</xref>). Morphological characters from reproductive specimens (epitokes) may be important to distinguish species (<xref ref-type="bibr" rid="B97">Read 2007</xref>). Species of <italic><tp:taxon-name><tp:taxon-name-part taxon-name-part-type="genus" reg="Platynereis">Platynereis</tp:taxon-name-part></tp:taxon-name></italic> are found in tropical, temperate and sub-Arctic waters, primarily in shallow water among algae.</p></tp:treatment-sec><ref-list><ref id="B12"><mixed-citation xmlns:xlink="http://www.w3.org/1999/xlink" xlink:type="simple"><person-group><name name-style="western"><surname>Bakken</surname><given-names>T</given-names></name><name name-style="western"><surname>Glasby</surname><given-names>CJ</given-names></name><name name-style="western"><surname>Santos</surname><given-names>CSG</given-names></name><name name-style="western"><surname>Wilson</surname><given-names>RS</given-names></name></person-group> (<year>2022</year>) <article-title>7.13.3.3 <tp:taxon-name><tp:taxon-name-part taxon-name-part-type="family">Nereididae</tp:taxon-name-part></tp:taxon-name> Blainville, 1818.</article-title> In: <person-group><name name-style="western"><surname>Purschke</surname><given-names>G</given-names></name><name name-style="western"><surname>Böggemann</surname><given-names>M</given-names></name><name name-style="western"><surname>Westheide</surname><given-names>W</given-names></name></person-group> (<role>Eds</role>) <issue-title>Handbook of Zoology (Vol.</issue-title><source>4) Pleistoannelida, <tp:taxon-name><tp:taxon-name-part taxon-name-part-type="class">Errantia</tp:taxon-name-part></tp:taxon-name> II. De Gruyter, Osnabrück</source>, <fpage>259</fpage>–<lpage>307</lpage>. <ext-link xlink:href="10.1515/9783110647167-010" ext-link-type="doi" xlink:type="simple">https://doi.org/10.1515/9783110647167-010</ext-link></mixed-citation></ref><ref id="B97"><mixed-citation xmlns:xlink="http://www.w3.org/1999/xlink" xlink:type="simple"><person-group><name name-style="western"><surname>Read</surname><given-names>GB</given-names></name></person-group> (<year>2007</year>) <article-title>Taxonomy of sympatric New Zealand species of <italic><tp:taxon-name><tp:taxon-name-part taxon-name-part-type="genus">Platynereis</tp:taxon-name-part></tp:taxon-name></italic>, with description of three new species additional to <italic><tp:taxon-name><tp:taxon-name-part taxon-name-part-type="genus">P.</tp:taxon-name-part><tp:taxon-name-part taxon-name-part-type="species">australis</tp:taxon-name-part></tp:taxon-name></italic> (Schmarda) (<tp:taxon-name><tp:taxon-name-part taxon-name-part-type="phylum">Annelida</tp:taxon-name-part></tp:taxon-name>: <tp:taxon-name><tp:taxon-name-part taxon-name-part-type="class">Polychaeta</tp:taxon-name-part></tp:taxon-name>: <tp:taxon-name><tp:taxon-name-part taxon-name-part-type="family">Nereididae</tp:taxon-name-part></tp:taxon-name>).</article-title><source>Zootaxa</source><volume>1558</volume>(<issue>1</issue>): <fpage>1</fpage>–<lpage>28</lpage>. <ext-link xlink:href="10.11646/zootaxa.1558.1.1" ext-link-type="doi" xlink:type="simple">https://doi.org/10.11646/zootaxa.1558.1.1</ext-link></mixed-citation></ref><ref id="B126"><mixed-citation xmlns:xlink="http://www.w3.org/1999/xlink" xlink:type="simple"><person-group><name name-style="western"><surname>Wäge</surname><given-names>J</given-names></name><name name-style="western"><surname>Valvassori</surname><given-names>G</given-names></name><name name-style="western"><surname>Hardege</surname><given-names>JD</given-names></name><name name-style="western"><surname>Schulze</surname><given-names>A</given-names></name><name name-style="western"><surname>Gambi</surname><given-names>MC</given-names></name></person-group> (<year>2017</year>) The sibling polychaetes <italic><tp:taxon-name><tp:taxon-name-part taxon-name-part-type="genus">Platynereis</tp:taxon-name-part><tp:taxon-name-part taxon-name-part-type="species">dumerilii</tp:taxon-name-part></tp:taxon-name></italic> and <italic><tp:taxon-name><tp:taxon-name-part taxon-name-part-type="genus">Platynereis</tp:taxon-name-part><tp:taxon-name-part taxon-name-part-type="species">massiliensis</tp:taxon-name-part></tp:taxon-name></italic> in the Mediterranean Sea: Are phylogeographic patterns related to exposure to ocean acidification? Marine Biology 164(10): e199. <ext-link xlink:href="10.1007/s00227-017-3222-x" ext-link-type="doi" xlink:type="simple">https://doi.org/10.1007/s00227-017-3222-x</ext-link></mixed-citation></ref><ref id="B77"><mixed-citation xmlns:xlink="http://www.w3.org/1999/xlink" xlink:type="simple"><person-group><name name-style="western"><surname>Kara</surname><given-names>J</given-names></name><name name-style="western"><surname>Santos</surname><given-names>CSG</given-names></name><name name-style="western"><surname>Macdonald</surname><given-names>AHH</given-names></name><name name-style="western"><surname>Simon</surname><given-names>CA</given-names></name></person-group> (<year>2020</year>) Resolving the taxonomic identities and genetic structure of two cryptic <italic><tp:taxon-name><tp:taxon-name-part taxon-name-part-type="genus">Platynereis</tp:taxon-name-part></tp:taxon-name></italic> Kinberg species from South Africa. Invertebrate Systematics. <ext-link xlink:href="10.1071/IS19072" ext-link-type="doi" xlink:type="simple">https://doi.org/10.1071/IS19072</ext-link></mixed-citation></ref><ref id="B115"><mixed-citation xmlns:xlink="http://www.w3.org/1999/xlink" xlink:type="simple"><person-group><name name-style="western"><surname>Teixeira</surname><given-names>MAL</given-names></name><name name-style="western"><surname>Langeneck</surname><given-names>J</given-names></name><name name-style="western"><surname>Vieira</surname><given-names>PE</given-names></name><name name-style="western"><surname>Hernández</surname><given-names>JC</given-names></name><name name-style="western"><surname>Sampieri</surname><given-names>BR</given-names></name><name name-style="western"><surname>Kasapidis</surname><given-names>P</given-names></name><name name-style="western"><surname>Mucciolo</surname><given-names>S</given-names></name><name name-style="western"><surname>Bakken</surname><given-names>T</given-names></name><name name-style="western"><surname>Ravara</surname><given-names>A</given-names></name><name name-style="western"><surname>Nygren</surname><given-names>A</given-names></name><name name-style="western"><surname>Costa</surname><given-names>FO</given-names></name></person-group> (<year>2022b</year>) <article-title>Reappraisal of the hyperdiverse <italic><tp:taxon-name><tp:taxon-name-part taxon-name-part-type="genus">Platynereis</tp:taxon-name-part><tp:taxon-name-part taxon-name-part-type="species">dumerilii</tp:taxon-name-part></tp:taxon-name></italic> (<tp:taxon-name><tp:taxon-name-part taxon-name-part-type="phylum">Annelida</tp:taxon-name-part></tp:taxon-name>: <tp:taxon-name><tp:taxon-name-part taxon-name-part-type="family">Nereididae</tp:taxon-name-part></tp:taxon-name>) species complex in the Northern Atlantic, with the description of two new species.</article-title><source>Invertebrate Systematics</source><volume>36</volume>(<issue>11</issue>): <fpage>1017</fpage>–<lpage>1061</lpage>. <ext-link xlink:href="10.1071/IS21084" ext-link-type="doi" xlink:type="simple">https://doi.org/10.1071/IS21084</ext-link></mixed-citation></ref></ref-list></tp:taxon-treatment>
