# Supplementary material for: ﻿The Nereididae (Annelida) – diagnoses, descriptions, and a key to the genera
Source: Zookeys. 2023 Oct 11;1182:35–134. doi: 10.3897/zookeys.1182.104258 (PMC10585372; doi:10.3897/zookeys.1182.104258)
Supplement: XML Treatment for Potamonereis [file zookeys.1182.104258-treatment32.xml]

<!DOCTYPE tp:taxon-treatment
  PUBLIC "-//TaxonX//DTD Taxonomic Treatment Publishing DTD v0 20100105//EN" "tax-treatment-NSO.dtd">
<tp:taxon-treatment xmlns:tp="http://www.plazi.org/taxpub"><tp:treatment-meta><kwd-group><label>Taxon classification</label><kwd>
              <named-content content-type="kingdom">Animalia</named-content>
            </kwd><kwd>
              <named-content content-type="order">Phyllodocida</named-content>
            </kwd><kwd>
              <named-content content-type="family">Nereididae</named-content>
            </kwd></kwd-group><mixed-citation publication-type="journal"><person-group><name><surname>Wilson</surname><given-names>Robin S.</given-names></name><name><surname>Glasby</surname><given-names>Christopher J.</given-names></name><name><surname>Bakken</surname><given-names>Torkild</given-names></name></person-group><article-title>﻿The <tp:taxon-name><tp:taxon-name-part taxon-name-part-type="family">Nereididae</tp:taxon-name-part></tp:taxon-name> (<tp:taxon-name><tp:taxon-name-part taxon-name-part-type="phylum">Annelida</tp:taxon-name-part></tp:taxon-name>) – diagnoses, descriptions, and a key to the genera</article-title><source>Zookeys</source><day>11</day><month>10</month><year>2023</year><volume>1182</volume><fpage>35</fpage><lpage>134</lpage><pub-id pub-id-type="doi">10.3897/zookeys.1182.104258</pub-id></mixed-citation></tp:treatment-meta><tp:nomenclature><label>﻿</label><tp:taxon-name>
            <object-id xmlns:xlink="http://www.w3.org/1999/xlink" content-type="arpha" xlink:type="simple">2EC55C49-D806-53CF-A576-A0B0617479BE</object-id>
            <tp:taxon-name-part taxon-name-part-type="genus" reg="Potamonereis">Potamonereis</tp:taxon-name-part>
          </tp:taxon-name><tp:taxon-authority>Villalobos-Guerrero, Conde-Vela &amp; Sato, 2022</tp:taxon-authority></tp:nomenclature><tp:treatment-sec sec-type="type species" id="SECID0ELODK"><title>Type species.</title><p><italic><tp:taxon-name><tp:taxon-name-part taxon-name-part-type="genus" reg="Composetia">Composetia</tp:taxon-name-part><tp:taxon-name-part taxon-name-part-type="species" reg="kumensis">kumensis</tp:taxon-name-part></tp:taxon-name></italic> Sato, 2020.</p></tp:treatment-sec><tp:treatment-sec sec-type="WoRMS URL" id="SECID0E3ODK"><title>WoRMS URL.</title><p><ext-link xmlns:xlink="http://www.w3.org/1999/xlink" xlink:href="https://www.marinespecies.org/polychaeta/aphia.php?p=taxdetails&amp;id=1600677" ext-link-type="uri" xlink:type="simple">https://www.marinespecies.org/polychaeta/aphia.php?p=taxdetails&amp;id=1600677</ext-link>.</p></tp:treatment-sec><tp:treatment-sec sec-type="Sources" id="SECID0EHPDK"><title>Sources.</title><p><xref ref-type="bibr" rid="B124">Villalobos-Guerrero et al. (2022a)</xref>.</p></tp:treatment-sec><tp:treatment-sec sec-type="diagnosis" id="SECID0ERPDK"><title>Diagnosis.</title><p>Maxillary ring paragnaths present; neuropodial postchaetal lobe not projecting beyond end of the acicular ligule; notoaciculae on chaetigers 1 and 2 present; prostomium anterior margin entire (minimal diagnosis; secondary diagnosis not attained).</p></tp:treatment-sec><tp:treatment-sec sec-type="description" id="SECID0EWPDK"><title>Description.</title><p>Palpophore barrel-shaped, approximately equal width from base to palpostyle (not overly large compared with palpostyle). Prostomium longitudinal groove present; anterior region entire, hemispherical, longitudinal groove present; prostomial posterior region shorter than anterior region. Tentacular belt greater than length of chaetiger 1.</p><p>Oesophageal caeca absent.</p><p>Jaws with dentate cutting edge.</p><p>Everted pharynx a truncate cone, tapering, greatest width at margin of tentacular belt.</p><p>Maxillary ring paragnaths present. Area I conical paragnaths present, or absent; II conical paragnaths present; III conical paragnaths present; III conical paragnaths isolated lateral groups absent; IV paragnaths present; IV conical paragnaths present. Oral ring paragnaths absent.</p><p>Prechaetal notopodial lobe absent. Dorsal cirrus not sub-terminally attached to dorsal notopodial ligule on posterior chaetigers.</p><p>Neuropodial prechaetal lobe absent. Neuropodial postchaetal lobe present; not projecting beyond end of the acicular ligule; restricted to anterior chaetigers; digitiform. Ventral neuropodial ligule of anterior chaetigers present.</p><p>Notoaciculae on chaetigers 1 and 2 present. Notochaetae: homogomph spinigers present. Neurochaetae dorsal fascicle: heterogomph spinigers present, or absent; homogomph spinigers present; heterogomph falcigers in anterior chaetigers present; on posterior chaetigers present. Neurochaetae ventral fascicle: heterogomph spinigers present; homogomph spinigers absent; heterogomph falcigers present; falcigers blade tapering, with straight margin.</p><p>Anal cirri form cirriform or conical.</p></tp:treatment-sec><tp:treatment-sec sec-type="remarks" id="SECID0EDQDK"><title>Remarks.</title><p><italic><tp:taxon-name><tp:taxon-name-part taxon-name-part-type="genus" reg="Potamonereis">Potamonereis</tp:taxon-name-part></tp:taxon-name></italic> was established by <xref ref-type="bibr" rid="B124">Villalobos-Guerrero et al. (2022a)</xref> for two former species of <italic><tp:taxon-name><tp:taxon-name-part taxon-name-part-type="genus" reg="Composetia">Composetia</tp:taxon-name-part></tp:taxon-name></italic> in which oesophageal caeca are absent and which have a truncate-conical pharynx, and other morphological differences (at the same time those authors redefined <italic><tp:taxon-name><tp:taxon-name-part taxon-name-part-type="genus" reg="Composetia">Composetia</tp:taxon-name-part></tp:taxon-name></italic>). Both species of <italic><tp:taxon-name><tp:taxon-name-part taxon-name-part-type="genus" reg="Potamonereis">Potamonereis</tp:taxon-name-part></tp:taxon-name></italic> occur in the North-west Pacific in Japanese estuaries.</p></tp:treatment-sec><ref-list><ref id="B124"><mixed-citation xmlns:xlink="http://www.w3.org/1999/xlink" xlink:type="simple"><person-group><name name-style="western"><surname>Villalobos-Guerrero</surname><given-names>TF</given-names></name><name name-style="western"><surname>Conde-Vela</surname><given-names>VM</given-names></name><name name-style="western"><surname>Sato</surname><given-names>M</given-names></name></person-group> (<year>2022a</year>) <article-title>Review of <italic><tp:taxon-name><tp:taxon-name-part taxon-name-part-type="genus">Composetia</tp:taxon-name-part></tp:taxon-name></italic> Hartmann-Schröder, 1985 (<tp:taxon-name><tp:taxon-name-part taxon-name-part-type="phylum">Annelida</tp:taxon-name-part></tp:taxon-name>: <tp:taxon-name><tp:taxon-name-part taxon-name-part-type="family">Nereididae</tp:taxon-name-part></tp:taxon-name>), with the establishment of two new similar genera.</article-title><source>Journal of Natural History</source><volume>55</volume>(<issue>37–38</issue>): <fpage>2313</fpage>–<lpage>2397</lpage>. <ext-link xlink:href="10.1080/00222933.2021.1976295" ext-link-type="doi" xlink:type="simple">https://doi.org/10.1080/00222933.2021.1976295</ext-link></mixed-citation></ref></ref-list></tp:taxon-treatment>
