# Supplementary material for: ﻿The Nereididae (Annelida) – diagnoses, descriptions, and a key to the genera
Source: Zookeys. 2023 Oct 11;1182:35–134. doi: 10.3897/zookeys.1182.104258 (PMC10585372; doi:10.3897/zookeys.1182.104258)
Supplement: XML Treatment for Pseudonereis [file zookeys.1182.104258-treatment33.xml]

<!DOCTYPE tp:taxon-treatment
  PUBLIC "-//TaxonX//DTD Taxonomic Treatment Publishing DTD v0 20100105//EN" "tax-treatment-NSO.dtd">
<tp:taxon-treatment xmlns:tp="http://www.plazi.org/taxpub"><tp:treatment-meta><kwd-group><label>Taxon classification</label><kwd>
              <named-content content-type="kingdom">Animalia</named-content>
            </kwd><kwd>
              <named-content content-type="order">Phyllodocida</named-content>
            </kwd><kwd>
              <named-content content-type="family">Nereididae</named-content>
            </kwd></kwd-group><mixed-citation publication-type="journal"><person-group><name><surname>Wilson</surname><given-names>Robin S.</given-names></name><name><surname>Glasby</surname><given-names>Christopher J.</given-names></name><name><surname>Bakken</surname><given-names>Torkild</given-names></name></person-group><article-title>﻿The <tp:taxon-name><tp:taxon-name-part taxon-name-part-type="family">Nereididae</tp:taxon-name-part></tp:taxon-name> (<tp:taxon-name><tp:taxon-name-part taxon-name-part-type="phylum">Annelida</tp:taxon-name-part></tp:taxon-name>) – diagnoses, descriptions, and a key to the genera</article-title><source>Zookeys</source><day>11</day><month>10</month><year>2023</year><volume>1182</volume><fpage>35</fpage><lpage>134</lpage><pub-id pub-id-type="doi">10.3897/zookeys.1182.104258</pub-id></mixed-citation></tp:treatment-meta><tp:nomenclature><label>﻿</label><tp:taxon-name>
            <object-id xmlns:xlink="http://www.w3.org/1999/xlink" content-type="arpha" xlink:type="simple">CB56277D-22CA-5D26-8542-5AED85FC6614</object-id>
            <tp:taxon-name-part taxon-name-part-type="genus" reg="Pseudonereis">Pseudonereis</tp:taxon-name-part>
          </tp:taxon-name><tp:taxon-authority>Kinberg, 1865</tp:taxon-authority><tp:nomenclature-citation-list><tp:nomenclature-citation><tp:taxon-name>
                <tp:taxon-name-part taxon-name-part-type="genus" reg="Phyllonereis">Phyllonereis</tp:taxon-name-part>
              </tp:taxon-name><comment>Hansen, 1882.</comment></tp:nomenclature-citation></tp:nomenclature-citation-list></tp:nomenclature><tp:treatment-sec sec-type="type species" id="SECID0ETSDK"><title>Type species.</title><p><italic><tp:taxon-name><tp:taxon-name-part taxon-name-part-type="genus" reg="Pseudonereis">Pseudonereis</tp:taxon-name-part><tp:taxon-name-part taxon-name-part-type="species" reg="gallapagensis">gallapagensis</tp:taxon-name-part></tp:taxon-name></italic> Kinberg, 1865.</p></tp:treatment-sec><tp:treatment-sec sec-type="WoRMS URL" id="SECID0EETDK"><title>WoRMS URL.</title><p><ext-link xmlns:xlink="http://www.w3.org/1999/xlink" xlink:href="https://www.marinespecies.org/polychaeta/aphia.php?p=taxdetails&amp;id=129382" ext-link-type="uri" xlink:type="simple">https://www.marinespecies.org/polychaeta/aphia.php?p=taxdetails&amp;id=129382</ext-link>.</p></tp:treatment-sec><tp:treatment-sec sec-type="Sources" id="SECID0EPTDK"><title>Sources.</title><p><xref ref-type="bibr" rid="B24">Conde-Vela (2018)</xref>; <xref ref-type="bibr" rid="B121">Villalobos-Guerrero and Idris (2020)</xref>.</p></tp:treatment-sec><tp:treatment-sec sec-type="diagnosis" id="SECID0E4TDK"><title>Diagnosis.</title><p>Maxillary ring of pharynx with P-bar paragnaths present, usually in regular comb-like rows (minimal diagnosis). Area VI shield-shaped bars present (secondary diagnosis).</p></tp:treatment-sec><tp:treatment-sec sec-type="description" id="SECID0ECUDK"><title>Description.</title><p>Palpophore barrel-shaped, approximately equal width from base to palpostyle (not overly large compared with palpostyle). Palpophore surface with a single transverse groove (palpophores well developed). Tentacular belt greater than length of chaetiger 1.</p><p>Jaws with dentate cutting edge.</p><p>Maxillary ring of pharynx with papillae absent. Maxillary ring paragnaths present; of pharynx with P-bar paragnaths present, usually in regular comb-like rows. Area I conical paragnaths present; II conical paragnaths present; III conical paragnaths present; III rod-like paragnaths absent; IV paragnaths present; IV conical paragnaths present; IV rod-like paragnaths absent. Oral ring papillae absent. Oral ring paragnaths present; with Areas V, VI and VII-VIII discrete; on Area V and VI form distinct groups. Area V conical paragnaths present, or absent. Area VI paragnaths present; paragnaths arranged in lines or arcs; conical paragnaths present, or absent; smooth bars present, or absent; shield-shaped bars present. Areas VII-VIII paragnaths present; conical paragnaths present; conical paragnaths arranged in one or more irregular lines forming a continuous band; conical paragnaths similar in size, or irregular mix of large and small paragnaths in a single band; P-bar paragnaths absent, or present.</p><p>Dorsal notopodial ligule markedly elongate on posterior chaetigers; markedly broader on posterior chaetigers; not markedly reduced on posterior chaetigers. Prechaetal notopodial lobe present, or absent. Notopodial acicular process absent. Dorsal cirrus not sub-terminally attached to dorsal notopodial ligule on posterior chaetigers; terminally attached to dorsal notopodial ligule on posterior chaetigers; not terminally attached throughout all chaetigers.</p><p>Neuropodial prechaetal lobe absent. Neuropodial postchaetal lobe absent, or present; projecting beyond end of the acicular ligule; restricted to anterior chaetigers; digitiform, or flattened. Ventral neuropodial ligule of anterior chaetigers present. Ventral neuropodial ligule on posterior chaetigers present. Ventral neuropodial ligule on posterior chaetigers similar to length of acicular neuropodial ligule, or short, up to half length of acicular neuropodial ligule.</p><p>Notoaciculae on chaetigers 1 and 2 absent. Notochaetae: homogomph spinigers present; homogomph falcigers present, or absent. Neurochaetae dorsal fascicle: heterogomph spinigers present, or absent; homogomph spinigers present, or absent; heterogomph falcigers in anterior chaetigers present; on posterior chaetigers present; blades serrated; blades with teeth only slightly longer proximally than distally. Neurochaetae ventral fascicle: homogomph spinigers absent; heterogomph falcigers present; heterogomph falcigers blade lacking distinct tendon on terminal tooth.</p><p>Anal cirri form cirriform or conical.</p></tp:treatment-sec><tp:treatment-sec sec-type="remarks" id="SECID0ENUDK"><title>Remarks.</title><p><italic><tp:taxon-name><tp:taxon-name-part taxon-name-part-type="genus" reg="Pseudonereis">Pseudonereis</tp:taxon-name-part></tp:taxon-name></italic> species are characterised by presence of both P-bars and comb-like rows of paragnaths in Areas II-IV (<xref ref-type="bibr" rid="B121">Villalobos-Guerrero and Idris 2020</xref>). The genus was found to be a monophyletic group and could be diagnosed from morphological characters (<xref ref-type="bibr" rid="B10">Bakken and Wilson 2005</xref>; <xref ref-type="bibr" rid="B9">Bakken 2007</xref>). More species have been described in recent years, and the genus description has been emended (<xref ref-type="bibr" rid="B53">Glasby 2015</xref>; <xref ref-type="bibr" rid="B24">Conde-Vela 2018</xref>; <xref ref-type="bibr" rid="B121">Villalobos-Guerrero and Idris 2020</xref>). The description used here follows <xref ref-type="bibr" rid="B121">Villalobos-Guerrero and Idris (2020)</xref>. <xref ref-type="bibr" rid="B76">Kara et al. (2018)</xref> investigated relationships between several species using molecular data.</p><p>Species in this genus are primarily found in tropical and subtropical waters, in shallow depths. Following the last work including revised species, the genus includes 19 species (<xref ref-type="bibr" rid="B121">Villalobos-Guerrero and Idris 2020</xref>).</p></tp:treatment-sec><ref-list><ref id="B24"><mixed-citation xmlns:xlink="http://www.w3.org/1999/xlink" xlink:type="simple"><person-group><name name-style="western"><surname>Conde-Vela</surname><given-names>VM</given-names></name></person-group> (<year>2018</year>) <article-title>New species of <italic><tp:taxon-name><tp:taxon-name-part taxon-name-part-type="genus">Pseudonereis</tp:taxon-name-part></tp:taxon-name></italic> Kinberg, 1865 (<tp:taxon-name><tp:taxon-name-part taxon-name-part-type="class">Polychaeta</tp:taxon-name-part></tp:taxon-name>: <tp:taxon-name><tp:taxon-name-part taxon-name-part-type="family">Nereididae</tp:taxon-name-part></tp:taxon-name>) from the Atlantic Ocean, and a review of paragnath morphology and methodology.</article-title><source>Zootaxa</source><volume>4471</volume>(<issue>2</issue>): <fpage>245</fpage>–<lpage>278</lpage>. <ext-link xlink:href="10.11646/zootaxa.4471.2.2" ext-link-type="doi" xlink:type="simple">https://doi.org/10.11646/zootaxa.4471.2.2</ext-link></mixed-citation></ref><ref id="B121"><mixed-citation xmlns:xlink="http://www.w3.org/1999/xlink" xlink:type="simple"><person-group><name name-style="western"><surname>Villalobos-Guerrero</surname><given-names>TF</given-names></name><name name-style="western"><surname>Idris</surname><given-names>I</given-names></name></person-group> (<year>2020</year>) <article-title>Redescriptions of a neglected species of <italic><tp:taxon-name><tp:taxon-name-part taxon-name-part-type="genus">Pseudonereis</tp:taxon-name-part></tp:taxon-name></italic> Kinberg, 1865 (<tp:taxon-name><tp:taxon-name-part taxon-name-part-type="phylum">Annelida</tp:taxon-name-part></tp:taxon-name>: <tp:taxon-name><tp:taxon-name-part taxon-name-part-type="family">Nereididae</tp:taxon-name-part></tp:taxon-name>) and its similar congener from the Eastern Tropical Pacific.</article-title><source>Journal of Natural History</source><volume>54</volume>(<issue>23–24</issue>): <fpage>1559</fpage>–<lpage>1580</lpage>. <ext-link xlink:href="10.1080/00222933.2020.1810800" ext-link-type="doi" xlink:type="simple">https://doi.org/10.1080/00222933.2020.1810800</ext-link></mixed-citation></ref><ref id="B10"><mixed-citation xmlns:xlink="http://www.w3.org/1999/xlink" xlink:type="simple"><person-group><name name-style="western"><surname>Bakken</surname><given-names>T</given-names></name><name name-style="western"><surname>Wilson</surname><given-names>RS</given-names></name></person-group> (<year>2005</year>) <article-title>Phylogeny of nereidids (<tp:taxon-name><tp:taxon-name-part taxon-name-part-type="class">Polychaeta</tp:taxon-name-part></tp:taxon-name>, <tp:taxon-name><tp:taxon-name-part taxon-name-part-type="family">Nereididae</tp:taxon-name-part></tp:taxon-name>) with paragnaths.</article-title><source>Zoologica Scripta</source><volume>34</volume>(<issue>5</issue>): <fpage>507</fpage>–<lpage>547</lpage>. <ext-link xlink:href="10.1111/j.1463-6409.2005.00200.x" ext-link-type="doi" xlink:type="simple">https://doi.org/10.1111/j.1463-6409.2005.00200.x</ext-link></mixed-citation></ref><ref id="B9"><mixed-citation xmlns:xlink="http://www.w3.org/1999/xlink" xlink:type="simple"><person-group><name name-style="western"><surname>Bakken</surname><given-names>T</given-names></name></person-group> (<year>2007</year>) <article-title>Revision of <italic><tp:taxon-name><tp:taxon-name-part taxon-name-part-type="genus">Pseudonereis</tp:taxon-name-part></tp:taxon-name></italic> (<tp:taxon-name><tp:taxon-name-part taxon-name-part-type="class">Polychaeta</tp:taxon-name-part></tp:taxon-name>, <tp:taxon-name><tp:taxon-name-part taxon-name-part-type="family">Nereididae</tp:taxon-name-part></tp:taxon-name>).</article-title><source>Zoological Journal of the Linnean Society</source><volume>150</volume>(<issue>1</issue>): <fpage>145</fpage>–<lpage>176</lpage>. <ext-link xlink:href="10.1111/j.1096-3642.2007.00289.x" ext-link-type="doi" xlink:type="simple">https://doi.org/10.1111/j.1096-3642.2007.00289.x</ext-link></mixed-citation></ref><ref id="B53"><mixed-citation xmlns:xlink="http://www.w3.org/1999/xlink" xlink:type="simple"><person-group><name name-style="western"><surname>Glasby</surname><given-names>CJ</given-names></name></person-group> (<year>2015</year>) <article-title><tp:taxon-name><tp:taxon-name-part taxon-name-part-type="family">Nereididae</tp:taxon-name-part></tp:taxon-name> (<tp:taxon-name><tp:taxon-name-part taxon-name-part-type="phylum">Annelida</tp:taxon-name-part></tp:taxon-name>: <tp:taxon-name><tp:taxon-name-part taxon-name-part-type="order">Phyllodocida</tp:taxon-name-part></tp:taxon-name>) of Lizard Island, Great Barrier Reef, Australia.</article-title><source>Zootaxa</source><volume>4019</volume>(<issue>1</issue>): <fpage>207</fpage>–<lpage>239</lpage>. <ext-link xlink:href="10.11646/zootaxa.4019.1.11" ext-link-type="doi" xlink:type="simple">https://doi.org/10.11646/zootaxa.4019.1.11</ext-link></mixed-citation></ref><ref id="B76"><mixed-citation xmlns:xlink="http://www.w3.org/1999/xlink" xlink:type="simple"><person-group><name name-style="western"><surname>Kara</surname><given-names>J</given-names></name><name name-style="western"><surname>Macdonald</surname><given-names>AHH</given-names></name><name name-style="western"><surname>Simon</surname><given-names>CA</given-names></name></person-group> (<year>2018</year>) <article-title>Integrative taxonomic methods reveal an incorrect synonymisation of the South African <italic><tp:taxon-name><tp:taxon-name-part taxon-name-part-type="genus">Pseudonereis</tp:taxon-name-part><tp:taxon-name-part taxon-name-part-type="species">podocirra</tp:taxon-name-part></tp:taxon-name></italic> (Schmarda) as the widespread <italic><tp:taxon-name><tp:taxon-name-part taxon-name-part-type="genus">Pseudonereis</tp:taxon-name-part><tp:taxon-name-part taxon-name-part-type="species">variegata</tp:taxon-name-part></tp:taxon-name></italic> (Grube) from Chile.</article-title><source>Invertebrate Systematics</source><volume>32</volume>(<issue>6</issue>): <fpage>1282</fpage>–<lpage>1297</lpage>. <ext-link xlink:href="10.1071/IS18016" ext-link-type="doi" xlink:type="simple">https://doi.org/10.1071/IS18016</ext-link></mixed-citation></ref></ref-list></tp:taxon-treatment>
