# Supplementary material for: ﻿The Nereididae (Annelida) – diagnoses, descriptions, and a key to the genera
Source: Zookeys. 2023 Oct 11;1182:35–134. doi: 10.3897/zookeys.1182.104258 (PMC10585372; doi:10.3897/zookeys.1182.104258)
Supplement: XML Treatment for Rullierinereis [file zookeys.1182.104258-treatment34.xml]

<!DOCTYPE tp:taxon-treatment
  PUBLIC "-//TaxonX//DTD Taxonomic Treatment Publishing DTD v0 20100105//EN" "tax-treatment-NSO.dtd">
<tp:taxon-treatment xmlns:tp="http://www.plazi.org/taxpub"><tp:treatment-meta><kwd-group><label>Taxon classification</label><kwd>
              <named-content content-type="kingdom">Animalia</named-content>
            </kwd><kwd>
              <named-content content-type="order">Phyllodocida</named-content>
            </kwd><kwd>
              <named-content content-type="family">Nereididae</named-content>
            </kwd></kwd-group><mixed-citation publication-type="journal"><person-group><name><surname>Wilson</surname><given-names>Robin S.</given-names></name><name><surname>Glasby</surname><given-names>Christopher J.</given-names></name><name><surname>Bakken</surname><given-names>Torkild</given-names></name></person-group><article-title>﻿The <tp:taxon-name><tp:taxon-name-part taxon-name-part-type="family">Nereididae</tp:taxon-name-part></tp:taxon-name> (<tp:taxon-name><tp:taxon-name-part taxon-name-part-type="phylum">Annelida</tp:taxon-name-part></tp:taxon-name>) – diagnoses, descriptions, and a key to the genera</article-title><source>Zookeys</source><day>11</day><month>10</month><year>2023</year><volume>1182</volume><fpage>35</fpage><lpage>134</lpage><pub-id pub-id-type="doi">10.3897/zookeys.1182.104258</pub-id></mixed-citation></tp:treatment-meta><tp:nomenclature><label>﻿</label><tp:taxon-name>
            <object-id xmlns:xlink="http://www.w3.org/1999/xlink" content-type="arpha" xlink:type="simple">F12EB6C0-4AF2-5B97-8987-009087F546CA</object-id>
            <tp:taxon-name-part taxon-name-part-type="genus" reg="Rullierinereis">Rullierinereis</tp:taxon-name-part>
          </tp:taxon-name><tp:taxon-authority>Pettibone, 1971</tp:taxon-authority><tp:nomenclature-citation-list><tp:nomenclature-citation><tp:taxon-name>
                <tp:taxon-name-part taxon-name-part-type="genus" reg="Profundilycastis">Profundilycastis</tp:taxon-name-part>
              </tp:taxon-name><comment>Hartmann-Schröder, 1977.</comment></tp:nomenclature-citation></tp:nomenclature-citation-list></tp:nomenclature><tp:treatment-sec sec-type="type species" id="SECID0EKXDK"><title>Type species.</title><p><italic><tp:taxon-name><tp:taxon-name-part taxon-name-part-type="genus" reg="Leptonereis">Leptonereis</tp:taxon-name-part><tp:taxon-name-part taxon-name-part-type="species" reg="zebra">zebra</tp:taxon-name-part></tp:taxon-name></italic> Rullier, 1963.</p></tp:treatment-sec><tp:treatment-sec sec-type="WoRMS URL" id="SECID0E2XDK"><title>WoRMS URL.</title><p><ext-link xmlns:xlink="http://www.w3.org/1999/xlink" xlink:href="https://www.marinespecies.org/polychaeta/aphia.php?p=taxdetails&amp;id=129383" ext-link-type="uri" xlink:type="simple">https://www.marinespecies.org/polychaeta/aphia.php?p=taxdetails&amp;id=129383</ext-link>.</p></tp:treatment-sec><tp:treatment-sec sec-type="Sources" id="SECID0EGYDK"><title>Sources.</title><p><xref ref-type="bibr" rid="B93">Pettibone (1971)</xref>; <xref ref-type="bibr" rid="B113">Tanaka and Sato (2017)</xref>.</p></tp:treatment-sec><tp:treatment-sec sec-type="diagnosis" id="SECID0EUYDK"><title>Diagnosis.</title><p>Notochaetae homogomph falcigers present; maxillary ring paragnaths absent; neurochaetae ventral fascicle heterogomph spinigers absent (minimal diagnosis; secondary diagnosis not attained).</p></tp:treatment-sec><tp:treatment-sec sec-type="description" id="SECID0EZYDK"><title>Description.</title><p>Palpophore barrel-shaped, approximately equal width from base to palpostyle (not overly large compared with palpostyle). Tentacular belt greater than length of chaetiger 1.</p><p>Jaws with dentate cutting edge.</p><p>Maxillary ring of pharynx with papillae absent. Maxillary ring paragnaths absent. Oral ring papillae present, or absent. Oral ring paragnaths absent.</p><p>Dorsal notopodial ligule present; commences chaetiger 3; not markedly elongate on posterior chaetigers (and may be fused with dorsal cirri); not markedly broader on posterior chaetigers; markedly reduced on posterior chaetigers. Dorsal cirrus not sub-terminally attached to dorsal notopodial ligule on posterior chaetigers; not terminally attached to dorsal notopodial ligule on posterior chaetigers; not terminally attached throughout all chaetigers.</p><p>Ventral neuropodial ligule of anterior chaetigers present. Ventral neuropodial ligule of anterior chaetigers approx. as long as acicular neuropodial ligule. Ventral neuropodial ligule on posterior chaetigers present. Ventral neuropodial ligule on posterior chaetigers similar to length of acicular neuropodial ligule.</p><p>Notochaetae: homogomph spinigers present; homogomph falcigers present (on posterior chaetigers). Neurochaetae dorsal fascicle: heterogomph spinigers absent; homogomph spinigers present; heterogomph falcigers in anterior chaetigers present; on posterior chaetigers present; blades serrated; blades with teeth only slightly longer proximally than distally. Neurochaetae ventral fascicle: heterogomph spinigers absent; homogomph spinigers absent; heterogomph falcigers present; anterior chaetigers heterogomph falcigers with long blades absent; anterior chaetigers heterogomph falcigers with extra-long blades present; anterior chaetigers heterogomph falcigers with short blades absent; posterior chaetigers heterogomph falcigers with long blades present; posterior chaetigers heterogomph falcigers with short blades present.</p><p>Anal cirri form cirriform or conical.</p></tp:treatment-sec><tp:treatment-sec sec-type="remarks" id="SECID0EEZDK"><title>Remarks.</title><p><italic><tp:taxon-name><tp:taxon-name-part taxon-name-part-type="genus" reg="Rullierinereis">Rullierinereis</tp:taxon-name-part></tp:taxon-name></italic> is a genus with similarities to <italic><tp:taxon-name><tp:taxon-name-part taxon-name-part-type="genus" reg="Nicon">Nicon</tp:taxon-name-part></tp:taxon-name></italic> and <italic><tp:taxon-name><tp:taxon-name-part taxon-name-part-type="genus" reg="Typhlonereis">Typhlonereis</tp:taxon-name-part></tp:taxon-name></italic> but differing in having notopodial homogomph falcigers (<xref ref-type="bibr" rid="B113">Tanaka and Sato 2017</xref>). Fifteen species of <italic><tp:taxon-name><tp:taxon-name-part taxon-name-part-type="genus" reg="Rullierinereis">Rullierinereis</tp:taxon-name-part></tp:taxon-name></italic> are recognised and they occur widely around the world from shallow water to abyssal depths (4800 m). <xref ref-type="bibr" rid="B113">Tanaka and Sato (2017)</xref> revised the generic description. The only key to species is that of <xref ref-type="bibr" rid="B93">Pettibone (1971)</xref>, but since that time nine additional species have been described.</p></tp:treatment-sec><ref-list><ref id="B93"><mixed-citation xmlns:xlink="http://www.w3.org/1999/xlink" xlink:type="simple"><person-group><name name-style="western"><surname>Pettibone</surname><given-names>MH</given-names></name></person-group> (<year>1971</year>) <article-title>Revision of some species referred to <italic><tp:taxon-name><tp:taxon-name-part taxon-name-part-type="genus">Leptonereis</tp:taxon-name-part></tp:taxon-name></italic>, <italic><tp:taxon-name><tp:taxon-name-part taxon-name-part-type="genus">Nicon</tp:taxon-name-part></tp:taxon-name></italic>, and <italic><tp:taxon-name><tp:taxon-name-part taxon-name-part-type="genus">Laeonereis</tp:taxon-name-part></tp:taxon-name></italic> (<tp:taxon-name><tp:taxon-name-part taxon-name-part-type="class">Polychaeta</tp:taxon-name-part></tp:taxon-name>: <tp:taxon-name><tp:taxon-name-part taxon-name-part-type="family">Nereididae</tp:taxon-name-part></tp:taxon-name>).</article-title><source>Smithsonian Contributions to Zoology</source><volume>104</volume>(<issue>104</issue>): <fpage>1</fpage>–<lpage>53</lpage>. <ext-link xlink:href="10.5479/si.00810282.104" ext-link-type="doi" xlink:type="simple">https://doi.org/10.5479/si.00810282.104</ext-link></mixed-citation></ref><ref id="B113"><mixed-citation xmlns:xlink="http://www.w3.org/1999/xlink" xlink:type="simple"><person-group><name name-style="western"><surname>Tanaka</surname><given-names>M</given-names></name><name name-style="western"><surname>Sato</surname><given-names>M</given-names></name></person-group> (<year>2017</year>) <italic><tp:taxon-name><tp:taxon-name-part taxon-name-part-type="genus">Rullierinereis</tp:taxon-name-part><tp:taxon-name-part taxon-name-part-type="species">imajimai</tp:taxon-name-part></tp:taxon-name></italic> nom. nov., a replacement name for <italic><tp:taxon-name><tp:taxon-name-part taxon-name-part-type="genus">R.</tp:taxon-name-part><tp:taxon-name-part taxon-name-part-type="species">profunda</tp:taxon-name-part></tp:taxon-name></italic> Imajima, 2009, secondary homonym to <italic><tp:taxon-name><tp:taxon-name-part taxon-name-part-type="genus">R.</tp:taxon-name-part><tp:taxon-name-part taxon-name-part-type="species">profunda</tp:taxon-name-part></tp:taxon-name></italic> (Hartman, 1965), formerly <italic><tp:taxon-name><tp:taxon-name-part taxon-name-part-type="genus">Namalycastis</tp:taxon-name-part><tp:taxon-name-part taxon-name-part-type="species">profundus</tp:taxon-name-part></tp:taxon-name></italic>. Zootaxa 4341(3): e428. <ext-link xlink:href="10.11646/zootaxa.4341.3.9" ext-link-type="doi" xlink:type="simple">https://doi.org/10.11646/zootaxa.4341.3.9</ext-link></mixed-citation></ref></ref-list></tp:taxon-treatment>
