# Supplementary material for: ﻿The Nereididae (Annelida) – diagnoses, descriptions, and a key to the genera
Source: Zookeys. 2023 Oct 11;1182:35–134. doi: 10.3897/zookeys.1182.104258 (PMC10585372; doi:10.3897/zookeys.1182.104258)
Supplement: XML Treatment for Sinonereis [file zookeys.1182.104258-treatment36.xml]

<!DOCTYPE tp:taxon-treatment
  PUBLIC "-//TaxonX//DTD Taxonomic Treatment Publishing DTD v0 20100105//EN" "tax-treatment-NSO.dtd">
<tp:taxon-treatment xmlns:tp="http://www.plazi.org/taxpub"><tp:treatment-meta><kwd-group><label>Taxon classification</label><kwd>
              <named-content content-type="kingdom">Animalia</named-content>
            </kwd><kwd>
              <named-content content-type="order">Phyllodocida</named-content>
            </kwd><kwd>
              <named-content content-type="family">Nereididae</named-content>
            </kwd></kwd-group><mixed-citation publication-type="journal"><person-group><name><surname>Wilson</surname><given-names>Robin S.</given-names></name><name><surname>Glasby</surname><given-names>Christopher J.</given-names></name><name><surname>Bakken</surname><given-names>Torkild</given-names></name></person-group><article-title>﻿The <tp:taxon-name><tp:taxon-name-part taxon-name-part-type="family">Nereididae</tp:taxon-name-part></tp:taxon-name> (<tp:taxon-name><tp:taxon-name-part taxon-name-part-type="phylum">Annelida</tp:taxon-name-part></tp:taxon-name>) – diagnoses, descriptions, and a key to the genera</article-title><source>Zookeys</source><day>11</day><month>10</month><year>2023</year><volume>1182</volume><fpage>35</fpage><lpage>134</lpage><pub-id pub-id-type="doi">10.3897/zookeys.1182.104258</pub-id></mixed-citation></tp:treatment-meta><tp:nomenclature><label>﻿</label><tp:taxon-name>
            <object-id xmlns:xlink="http://www.w3.org/1999/xlink" content-type="arpha" xlink:type="simple">560377C8-F34B-57E7-8431-AF6262081185</object-id>
            <tp:taxon-name-part taxon-name-part-type="genus" reg="Sinonereis">Sinonereis</tp:taxon-name-part>
          </tp:taxon-name><tp:taxon-authority>Wu &amp; Sun, 1979</tp:taxon-authority></tp:nomenclature><tp:treatment-sec sec-type="type species" id="SECID0EFBEK"><title>Type species.</title><p><italic><tp:taxon-name><tp:taxon-name-part taxon-name-part-type="genus" reg="Sinonereis">Sinonereis</tp:taxon-name-part><tp:taxon-name-part taxon-name-part-type="species" reg="heteropoda">heteropoda</tp:taxon-name-part></tp:taxon-name></italic> Wu &amp; Sun, 1979.</p></tp:treatment-sec><tp:treatment-sec sec-type="WoRMS URL" id="SECID0EWBEK"><title>WoRMS URL.</title><p><ext-link xmlns:xlink="http://www.w3.org/1999/xlink" xlink:href="https://www.marinespecies.org/polychaeta/aphia.php?p=taxdetails&amp;id=324879" ext-link-type="uri" xlink:type="simple">https://www.marinespecies.org/polychaeta/aphia.php?p=taxdetails&amp;id=324879</ext-link>.</p></tp:treatment-sec><tp:treatment-sec sec-type="Sources" id="SECID0EBCEK"><title>Sources.</title><p><xref ref-type="bibr" rid="B29">Conde-Vela and Wu (2019)</xref>.</p></tp:treatment-sec><tp:treatment-sec sec-type="diagnosis" id="SECID0ELCEK"><title>Diagnosis.</title><p>Dorsal cirrophores of chaetigers 5–7 of epitokes modified into spherical globular structures (minimal diagnosis). Dorsal notopodial ligule commences chaetiger 4; dorsal notopodial ligule not markedly elongate on posterior chaetigers; notochaetae homogomph falcigers absent (secondary diagnosis).</p></tp:treatment-sec><tp:treatment-sec sec-type="description" id="SECID0EQCEK"><title>Description.</title><p>Palpophore barrel-shaped, approximately equal width from base to palpostyle (not overly large compared with palpostyle).</p><p>Jaws with dentate cutting edge.</p><p>Maxillary ring of pharynx with papillae absent. Maxillary ring paragnaths absent. Oral ring papillae absent. Oral ring paragnaths absent.</p><p>Dorsal notopodial ligule present; commences chaetiger 4; not markedly reduced on posterior chaetigers. Prechaetal notopodial lobe present; present on all chaetigers. Notopodial acicular process absent. Dorsal cirrus not sub-terminally attached to dorsal notopodial ligule on posterior chaetigers.</p><p>Neuropodial prechaetal lobe absent. Neuropodial postchaetal lobe present; not projecting beyond end of the acicular ligule; present throughout all chaetigers; digitiform. Ventral neuropodial ligule of anterior chaetigers present. Ventral neuropodial ligule of anterior chaetigers approx. as long as acicular neuropodial ligule. Ventral neuropodial ligule on posterior chaetigers present. Ventral neuropodial ligule on posterior chaetigers similar to length of acicular neuropodial ligule.</p><p>Notoaciculae on chaetigers 1 and 2 absent. Notochaetae: homogomph spinigers present. Neurochaetae dorsal fascicle: heterogomph spinigers absent; homogomph spinigers present; heterogomph falcigers in anterior chaetigers present; on posterior chaetigers present. Neurochaetae ventral fascicle: heterogomph spinigers present; homogomph spinigers absent; heterogomph falcigers present; falcigers blade tapering, with straight margin.</p><p>Anal cirri form cirriform or conical.</p></tp:treatment-sec><tp:treatment-sec sec-type="Epitokes" id="SECID0E2CEK"><title>Epitokes.</title><p>Dorsal cirrophores of chaetigers 5–7 of epitokes modified into spherical globular structures. Natatory epitokal modifications in males commence chaetiger 22. Females without natatory modifications.</p></tp:treatment-sec><tp:treatment-sec sec-type="remarks" id="SECID0EADEK"><title>Remarks.</title><p><italic><tp:taxon-name><tp:taxon-name-part taxon-name-part-type="genus" reg="Sinonereis">Sinonereis</tp:taxon-name-part></tp:taxon-name></italic> Wu &amp; Sun, 1979 is a monotypic genus originally based on a single epitokous specimen. An emended description including atokous characters was provided by <xref ref-type="bibr" rid="B29">Conde-Vela and Wu (2019)</xref>.</p></tp:treatment-sec><ref-list><ref id="B29"><mixed-citation xmlns:xlink="http://www.w3.org/1999/xlink" xlink:type="simple"><person-group><name name-style="western"><surname>Conde-Vela</surname><given-names>VM</given-names></name><name name-style="western"><surname>Wu</surname><given-names>X</given-names></name></person-group> (<year>2019</year>) Revision of <italic><tp:taxon-name><tp:taxon-name-part taxon-name-part-type="genus">Sinonereis</tp:taxon-name-part></tp:taxon-name></italic> Wu &amp; Sun, 1979 (<tp:taxon-name><tp:taxon-name-part taxon-name-part-type="phylum">Annelida</tp:taxon-name-part></tp:taxon-name>: <tp:taxon-name><tp:taxon-name-part taxon-name-part-type="family">Nereididae</tp:taxon-name-part></tp:taxon-name>). Zoosystema 41(1): е153. <ext-link xlink:href="10.5252/zoosystema2019v4a9" ext-link-type="doi" xlink:type="simple">https://doi.org/10.5252/zoosystema2019v4a9</ext-link></mixed-citation></ref></ref-list></tp:taxon-treatment>
