# Supplementary material for: ﻿The Nereididae (Annelida) – diagnoses, descriptions, and a key to the genera
Source: Zookeys. 2023 Oct 11;1182:35–134. doi: 10.3897/zookeys.1182.104258 (PMC10585372; doi:10.3897/zookeys.1182.104258)
Supplement: XML Treatment for Solomononereis [file zookeys.1182.104258-treatment37.xml]

<!DOCTYPE tp:taxon-treatment
  PUBLIC "-//TaxonX//DTD Taxonomic Treatment Publishing DTD v0 20100105//EN" "tax-treatment-NSO.dtd">
<tp:taxon-treatment xmlns:tp="http://www.plazi.org/taxpub"><tp:treatment-meta><kwd-group><label>Taxon classification</label><kwd>
              <named-content content-type="kingdom">Animalia</named-content>
            </kwd><kwd>
              <named-content content-type="order">Phyllodocida</named-content>
            </kwd><kwd>
              <named-content content-type="family">Nereididae</named-content>
            </kwd></kwd-group><mixed-citation publication-type="journal"><person-group><name><surname>Wilson</surname><given-names>Robin S.</given-names></name><name><surname>Glasby</surname><given-names>Christopher J.</given-names></name><name><surname>Bakken</surname><given-names>Torkild</given-names></name></person-group><article-title>﻿The <tp:taxon-name><tp:taxon-name-part taxon-name-part-type="family">Nereididae</tp:taxon-name-part></tp:taxon-name> (<tp:taxon-name><tp:taxon-name-part taxon-name-part-type="phylum">Annelida</tp:taxon-name-part></tp:taxon-name>) – diagnoses, descriptions, and a key to the genera</article-title><source>Zookeys</source><day>11</day><month>10</month><year>2023</year><volume>1182</volume><fpage>35</fpage><lpage>134</lpage><pub-id pub-id-type="doi">10.3897/zookeys.1182.104258</pub-id></mixed-citation></tp:treatment-meta><tp:nomenclature><label>﻿</label><tp:taxon-name>
            <object-id xmlns:xlink="http://www.w3.org/1999/xlink" content-type="arpha" xlink:type="simple">B069DACD-C9CC-5050-B536-4D41B71D7E34</object-id>
            <tp:taxon-name-part taxon-name-part-type="genus" reg="Solomononereis">Solomononereis</tp:taxon-name-part>
          </tp:taxon-name><tp:taxon-authority>Gibbs, 1971</tp:taxon-authority></tp:nomenclature><tp:treatment-sec sec-type="type species" id="SECID0EREEK"><title>Type species.</title><p><italic><tp:taxon-name><tp:taxon-name-part taxon-name-part-type="genus" reg="Solomononereis">Solomononereis</tp:taxon-name-part><tp:taxon-name-part taxon-name-part-type="species" reg="marauensis">marauensis</tp:taxon-name-part></tp:taxon-name></italic> Gibbs, 1971.</p></tp:treatment-sec><tp:treatment-sec sec-type="WoRMS URL" id="SECID0ECFEK"><title>WoRMS URL.</title><p><ext-link xmlns:xlink="http://www.w3.org/1999/xlink" xlink:href="https://www.marinespecies.org/polychaeta/aphia.php?p=taxdetails&amp;id=324870" ext-link-type="uri" xlink:type="simple">https://www.marinespecies.org/polychaeta/aphia.php?p=taxdetails&amp;id=324870</ext-link>.</p></tp:treatment-sec><tp:treatment-sec sec-type="Sources" id="SECID0ENFEK"><title>Sources.</title><p><xref ref-type="bibr" rid="B86">Nateewathana (1992)</xref>; <xref ref-type="bibr" rid="B10">Bakken and Wilson (2005)</xref>.</p></tp:treatment-sec><tp:treatment-sec sec-type="diagnosis" id="SECID0E2FEK"><title>Diagnosis.</title><p>Area II rod-like paragnaths present; prostomium anterior margin indented (minimal diagnosis). Notochaetae homogomph falcigers present; dorsal notopodial ligule markedly reduced on posterior chaetigers (secondary diagnosis).</p></tp:treatment-sec><tp:treatment-sec sec-type="description" id="SECID0EAGEK"><title>Description.</title><p>Palpophore barrel-shaped, approximately equal width from base to palpostyle (not overly large compared with palpostyle). Prostomium anterior margin indented. Tentacular belt greater than length of chaetiger 1.</p><p>Jaws with dentate cutting edge.</p><p>Maxillary ring of pharynx with papillae absent. Maxillary ring paragnaths present. Area I conical paragnaths present; II conical paragnaths absent; II rod-like paragnaths present; III conical paragnaths absent; III rod-like paragnaths present; IV paragnaths present; IV conical paragnaths absent; IV rod-like paragnaths present. Oral ring papillae absent. Oral ring paragnaths absent.</p><p>Dorsal notopodial ligule not markedly elongate on posterior chaetigers; not markedly broader on posterior chaetigers; markedly reduced on posterior chaetigers. Prechaetal notopodial lobe absent. Notopodial acicular process absent. Dorsal cirrus not sub-terminally attached to dorsal notopodial ligule on posterior chaetigers; not terminally attached to dorsal notopodial ligule on posterior chaetigers; not terminally attached throughout all chaetigers.</p><p>Neuropodial postchaetal lobe absent. Ventral neuropodial ligule of anterior chaetigers present. Ventral neuropodial ligule of anterior chaetigers approx. as long as acicular neuropodial ligule. Ventral neuropodial ligule on posterior chaetigers present. Ventral neuropodial ligule on posterior chaetigers short, up to half length of acicular neuropodial ligule.</p><p>Notoaciculae on chaetigers 1 and 2 present. Notochaetae: homogomph spinigers absent; sesquigomph spinigers present; homogomph falcigers present; homogomph falcigers with multidentate blade with 2 or more small lateral teeth, first and subsequent lateral teeth much smaller than terminal tooth present; sesquigomph falcigers present, or absent. Neurochaetae dorsal fascicle: heterogomph spinigers absent; homogomph spinigers absent; sesquigomph spinigers present; heterogomph falcigers in anterior chaetigers absent; on posterior chaetigers present; blades serrated. Neurochaetae ventral fascicle: heterogomph spinigers present; homogomph spinigers absent; heterogomph falcigers absent.</p><p>Anal cirri form cirriform or conical.</p></tp:treatment-sec><tp:treatment-sec sec-type="remarks" id="SECID0ELGEK"><title>Remarks.</title><p><italic><tp:taxon-name><tp:taxon-name-part taxon-name-part-type="genus" reg="Solomononereis">Solomononereis</tp:taxon-name-part></tp:taxon-name></italic> is a genus of <tp:taxon-name><tp:taxon-name-part taxon-name-part-type="family">Nereididae</tp:taxon-name-part></tp:taxon-name> sharing some similarities to members of the larger genus <italic><tp:taxon-name><tp:taxon-name-part taxon-name-part-type="genus" reg="Ceratonereis">Ceratonereis</tp:taxon-name-part></tp:taxon-name></italic>. <italic><tp:taxon-name><tp:taxon-name-part taxon-name-part-type="genus" reg="Solomononereis">Solomononereis</tp:taxon-name-part></tp:taxon-name></italic>, however, can be distinguished by the presence of rod-like paragnaths on the maxillary ring. <italic><tp:taxon-name><tp:taxon-name-part taxon-name-part-type="genus" reg="Solomononereis">Solomononereis</tp:taxon-name-part></tp:taxon-name></italic> contains two species, both occurring in the tropical Indo-Pacific to a depth of ~ 30 m. <xref ref-type="bibr" rid="B86">Nateewathana (1992)</xref> provides a tabular comparison enabling identification of the species.</p></tp:treatment-sec><ref-list><ref id="B86"><mixed-citation xmlns:xlink="http://www.w3.org/1999/xlink" xlink:type="simple"><person-group><name name-style="western"><surname>Nateewathana</surname><given-names>A</given-names></name></person-group> (<year>1992</year>) <article-title>Polychaetes of Thailand. <tp:taxon-name><tp:taxon-name-part taxon-name-part-type="family">Nereididae</tp:taxon-name-part></tp:taxon-name> (Part 3): <italic><tp:taxon-name><tp:taxon-name-part taxon-name-part-type="genus">Solomononereis</tp:taxon-name-part><tp:taxon-name-part taxon-name-part-type="species">phuketensis</tp:taxon-name-part></tp:taxon-name></italic> n. sp. From euhaline environments in the <tp:taxon-name><tp:taxon-name-part taxon-name-part-type="genus"/><tp:taxon-name-part taxon-name-part-type="species">andaman</tp:taxon-name-part></tp:taxon-name> sea.</article-title><source>Research Bulletin – Phuket Marine Biological Center</source><volume>57</volume>: <fpage>89</fpage>–<lpage>96</lpage>.</mixed-citation></ref><ref id="B10"><mixed-citation xmlns:xlink="http://www.w3.org/1999/xlink" xlink:type="simple"><person-group><name name-style="western"><surname>Bakken</surname><given-names>T</given-names></name><name name-style="western"><surname>Wilson</surname><given-names>RS</given-names></name></person-group> (<year>2005</year>) <article-title>Phylogeny of nereidids (<tp:taxon-name><tp:taxon-name-part taxon-name-part-type="class">Polychaeta</tp:taxon-name-part></tp:taxon-name>, <tp:taxon-name><tp:taxon-name-part taxon-name-part-type="family">Nereididae</tp:taxon-name-part></tp:taxon-name>) with paragnaths.</article-title><source>Zoologica Scripta</source><volume>34</volume>(<issue>5</issue>): <fpage>507</fpage>–<lpage>547</lpage>. <ext-link xlink:href="10.1111/j.1463-6409.2005.00200.x" ext-link-type="doi" xlink:type="simple">https://doi.org/10.1111/j.1463-6409.2005.00200.x</ext-link></mixed-citation></ref></ref-list></tp:taxon-treatment>
