# Supplementary material for: ﻿The Nereididae (Annelida) – diagnoses, descriptions, and a key to the genera
Source: Zookeys. 2023 Oct 11;1182:35–134. doi: 10.3897/zookeys.1182.104258 (PMC10585372; doi:10.3897/zookeys.1182.104258)
Supplement: XML Treatment for Tambalagamia [file zookeys.1182.104258-treatment39.xml]

<!DOCTYPE tp:taxon-treatment
  PUBLIC "-//TaxonX//DTD Taxonomic Treatment Publishing DTD v0 20100105//EN" "tax-treatment-NSO.dtd">
<tp:taxon-treatment xmlns:tp="http://www.plazi.org/taxpub"><tp:treatment-meta><kwd-group><label>Taxon classification</label><kwd>
              <named-content content-type="kingdom">Animalia</named-content>
            </kwd><kwd>
              <named-content content-type="order">Phyllodocida</named-content>
            </kwd><kwd>
              <named-content content-type="family">Nereididae</named-content>
            </kwd></kwd-group><mixed-citation publication-type="journal"><person-group><name><surname>Wilson</surname><given-names>Robin S.</given-names></name><name><surname>Glasby</surname><given-names>Christopher J.</given-names></name><name><surname>Bakken</surname><given-names>Torkild</given-names></name></person-group><article-title>﻿The <tp:taxon-name><tp:taxon-name-part taxon-name-part-type="family">Nereididae</tp:taxon-name-part></tp:taxon-name> (<tp:taxon-name><tp:taxon-name-part taxon-name-part-type="phylum">Annelida</tp:taxon-name-part></tp:taxon-name>) – diagnoses, descriptions, and a key to the genera</article-title><source>Zookeys</source><day>11</day><month>10</month><year>2023</year><volume>1182</volume><fpage>35</fpage><lpage>134</lpage><pub-id pub-id-type="doi">10.3897/zookeys.1182.104258</pub-id></mixed-citation></tp:treatment-meta><tp:nomenclature><label>﻿</label><tp:taxon-name>
            <object-id xmlns:xlink="http://www.w3.org/1999/xlink" content-type="arpha" xlink:type="simple">E4A27572-88EA-56FD-8C0A-F206C7991603</object-id>
            <tp:taxon-name-part taxon-name-part-type="genus" reg="Tambalagamia">Tambalagamia</tp:taxon-name-part>
          </tp:taxon-name><tp:taxon-authority>Pillai, 1961</tp:taxon-authority></tp:nomenclature><tp:treatment-sec sec-type="type species" id="SECID0ETMEK"><title>Type species.</title><p><italic><tp:taxon-name><tp:taxon-name-part taxon-name-part-type="genus" reg="Tambalagamia">Tambalagamia</tp:taxon-name-part><tp:taxon-name-part taxon-name-part-type="species" reg="fauveli">fauveli</tp:taxon-name-part></tp:taxon-name></italic> Pillai, 1961.</p></tp:treatment-sec><tp:treatment-sec sec-type="WoRMS URL" id="SECID0EENEK"><title>WoRMS URL.</title><p><ext-link xmlns:xlink="http://www.w3.org/1999/xlink" xlink:href="https://www.marinespecies.org/polychaeta/aphia.php?p=taxdetails&amp;id=324873" ext-link-type="uri" xlink:type="simple">https://www.marinespecies.org/polychaeta/aphia.php?p=taxdetails&amp;id=324873</ext-link>.</p></tp:treatment-sec><tp:treatment-sec sec-type="Sources" id="SECID0EPNEK"><title>Sources.</title><p><xref ref-type="bibr" rid="B109">Shen and Wu (1993)</xref>.</p></tp:treatment-sec><tp:treatment-sec sec-type="diagnosis" id="SECID0EZNEK"><title>Diagnosis.</title><p>Transverse dorsal lamellae present; neurochaetae dorsal fascicle sesquigomph spinigers absent (minimal diagnosis). Dorsal cirrus arising from basal cirrophore; tentacular belt greater than length of chaetiger 1; notochaetae sesquigomph spinigers absent (secondary diagnosis).</p></tp:treatment-sec><tp:treatment-sec sec-type="description" id="SECID0E5NEK"><title>Description.</title><p>Palpophore barrel-shaped, approximately equal width from base to palpostyle (not overly large compared with palpostyle). Prostomium anterior margin indented. Tentacular belt greater than length of chaetiger 1.</p><p>Jaws with smooth or slightly crenulate cutting edge.</p><p>Maxillary ring of pharynx with papillae absent. Maxillary ring paragnaths absent. Oral ring papillae present. Oral ring papillae arrangement solitary. Area V papillae present; VII-VIII papillae present. Oral ring paragnaths absent.</p><p>Transverse dorsal lamellae present.</p><p>Dorsal notopodial ligule present; commences chaetiger 1. Prechaetal notopodial lobe present. Dorsal cirrus arising from basal cirrophore; cirrophore of dorsal cirrus enlarged and vascularised; cirrophore of dorsal cirrus cylindrical throughout.</p><p>Ventral neuropodial ligule of anterior chaetigers present. Accessory ventral cirrus present.</p><p>Notoaciculae on chaetigers 1 and 2 absent. Notochaetae: homogomph spinigers present. Neurochaetae dorsal fascicle: heterogomph spinigers absent; homogomph spinigers present; heterogomph falcigers in anterior chaetigers absent; on posterior chaetigers absent. Neurochaetae ventral fascicle: heterogomph spinigers absent; homogomph spinigers present; heterogomph falcigers absent.</p></tp:treatment-sec><tp:treatment-sec sec-type="remarks" id="SECID0EJOEK"><title>Remarks.</title><p><italic><tp:taxon-name><tp:taxon-name-part taxon-name-part-type="genus" reg="Tambalagamia">Tambalagamia</tp:taxon-name-part></tp:taxon-name></italic> Pillai, 1961 is similar to <italic><tp:taxon-name><tp:taxon-name-part taxon-name-part-type="genus" reg="Ceratocephale">Ceratocephale</tp:taxon-name-part></tp:taxon-name></italic> and, especially to <italic><tp:taxon-name><tp:taxon-name-part taxon-name-part-type="genus" reg="Gymnonereis">Gymnonereis</tp:taxon-name-part></tp:taxon-name></italic>, with double ventral cirri being shared characters. <xref ref-type="bibr" rid="B92">Pettibone (1970)</xref> and <xref ref-type="bibr" rid="B73">Hylleberg and Nateewathana (1988)</xref> considered <italic><tp:taxon-name><tp:taxon-name-part taxon-name-part-type="genus" reg="Tambalagamia">Tambalagamia</tp:taxon-name-part></tp:taxon-name></italic> to be a junior synonym of <italic><tp:taxon-name><tp:taxon-name-part taxon-name-part-type="genus" reg="Gymnonereis">Gymnonereis</tp:taxon-name-part></tp:taxon-name></italic>. We follow <xref ref-type="bibr" rid="B12">Bakken et al. (2022)</xref> and retain <italic><tp:taxon-name><tp:taxon-name-part taxon-name-part-type="genus" reg="Tambalagamia">Tambalagamia</tp:taxon-name-part></tp:taxon-name></italic> as separate pending phylogenetic analysis with better taxon sampling of both genera. <italic><tp:taxon-name><tp:taxon-name-part taxon-name-part-type="genus" reg="Tambalagamia">Tambalagamia</tp:taxon-name-part></tp:taxon-name></italic> currently includes three species which can be identified using the tabular comparison of <xref ref-type="bibr" rid="B109">Shen and Wu (1993)</xref>.</p></tp:treatment-sec><ref-list><ref id="B109"><mixed-citation xmlns:xlink="http://www.w3.org/1999/xlink" xlink:type="simple"><person-group><name name-style="western"><surname>Shen</surname><given-names>S</given-names></name><name name-style="western"><surname>Wu</surname><given-names>B</given-names></name></person-group> (<year>1993</year>) <article-title>A new species of <italic><tp:taxon-name><tp:taxon-name-part taxon-name-part-type="genus">Tambalagamia</tp:taxon-name-part></tp:taxon-name></italic> (<tp:taxon-name><tp:taxon-name-part taxon-name-part-type="class">Polychaeta</tp:taxon-name-part></tp:taxon-name>) from Nansha Islands in South China Sea.</article-title><source>Oceanologia et Limnologia Sinica</source><volume>24</volume>: <fpage>641</fpage>–<lpage>644</lpage>.</mixed-citation></ref><ref id="B92"><mixed-citation xmlns:xlink="http://www.w3.org/1999/xlink" xlink:type="simple"><person-group><name name-style="western"><surname>Pettibone</surname><given-names>MH</given-names></name></person-group> (<year>1970</year>) <article-title><tp:taxon-name><tp:taxon-name-part taxon-name-part-type="class">Polychaeta</tp:taxon-name-part></tp:taxon-name><tp:taxon-name><tp:taxon-name-part taxon-name-part-type="class">Errantia</tp:taxon-name-part></tp:taxon-name> of the Siboga Expedition. Part IV. Some additional polychaetes of the <tp:taxon-name><tp:taxon-name-part taxon-name-part-type="family">Polynoidae</tp:taxon-name-part></tp:taxon-name>, <tp:taxon-name><tp:taxon-name-part taxon-name-part-type="family">Hesionidae</tp:taxon-name-part></tp:taxon-name>, <tp:taxon-name><tp:taxon-name-part taxon-name-part-type="family">Nereidae</tp:taxon-name-part></tp:taxon-name>, <tp:taxon-name><tp:taxon-name-part taxon-name-part-type="family">Goniadidae</tp:taxon-name-part></tp:taxon-name>, <tp:taxon-name><tp:taxon-name-part taxon-name-part-type="family">Eunicidae</tp:taxon-name-part></tp:taxon-name>, and <tp:taxon-name><tp:taxon-name-part taxon-name-part-type="family">Onuphidae</tp:taxon-name-part></tp:taxon-name>, selected as new species by the late Dr. Hermann Augener with remarks on other related species.</article-title><source>Siboga-Expeditie Monographie</source><volume>24</volume>: <fpage>199</fpage>–<lpage>270</lpage>.</mixed-citation></ref><ref id="B73"><mixed-citation xmlns:xlink="http://www.w3.org/1999/xlink" xlink:type="simple"><person-group><name name-style="western"><surname>Hylleberg</surname><given-names>J</given-names></name><name name-style="western"><surname>Nateewathana</surname><given-names>A</given-names></name></person-group> (<year>1988</year>) <article-title>Polychaetes of Thailand. <tp:taxon-name><tp:taxon-name-part taxon-name-part-type="family">Nereididae</tp:taxon-name-part></tp:taxon-name> (Part 2): <italic><tp:taxon-name><tp:taxon-name-part taxon-name-part-type="genus">Ceratocephale</tp:taxon-name-part></tp:taxon-name></italic> and <italic><tp:taxon-name><tp:taxon-name-part taxon-name-part-type="genus">Gymnonereis</tp:taxon-name-part></tp:taxon-name></italic>, with description of two new species and notes on the subfamily <tp:taxon-name><tp:taxon-name-part taxon-name-part-type="subfamily">Gymnonereidinae</tp:taxon-name-part></tp:taxon-name>.</article-title><source>Research Bulletin – Phuket Marine Biological Center</source><volume>49</volume>: <fpage>1</fpage>–<lpage>20</lpage>.</mixed-citation></ref><ref id="B12"><mixed-citation xmlns:xlink="http://www.w3.org/1999/xlink" xlink:type="simple"><person-group><name name-style="western"><surname>Bakken</surname><given-names>T</given-names></name><name name-style="western"><surname>Glasby</surname><given-names>CJ</given-names></name><name name-style="western"><surname>Santos</surname><given-names>CSG</given-names></name><name name-style="western"><surname>Wilson</surname><given-names>RS</given-names></name></person-group> (<year>2022</year>) <article-title>7.13.3.3 <tp:taxon-name><tp:taxon-name-part taxon-name-part-type="family">Nereididae</tp:taxon-name-part></tp:taxon-name> Blainville, 1818.</article-title> In: <person-group><name name-style="western"><surname>Purschke</surname><given-names>G</given-names></name><name name-style="western"><surname>Böggemann</surname><given-names>M</given-names></name><name name-style="western"><surname>Westheide</surname><given-names>W</given-names></name></person-group> (<role>Eds</role>) <issue-title>Handbook of Zoology (Vol.</issue-title><source>4) Pleistoannelida, <tp:taxon-name><tp:taxon-name-part taxon-name-part-type="class">Errantia</tp:taxon-name-part></tp:taxon-name> II. De Gruyter, Osnabrück</source>, <fpage>259</fpage>–<lpage>307</lpage>. <ext-link xlink:href="10.1515/9783110647167-010" ext-link-type="doi" xlink:type="simple">https://doi.org/10.1515/9783110647167-010</ext-link></mixed-citation></ref></ref-list></tp:taxon-treatment>
