# Supplementary material for: ﻿The Nereididae (Annelida) – diagnoses, descriptions, and a key to the genera
Source: Zookeys. 2023 Oct 11;1182:35–134. doi: 10.3897/zookeys.1182.104258 (PMC10585372; doi:10.3897/zookeys.1182.104258)
Supplement: XML Treatment for Tylorrhynchus [file zookeys.1182.104258-treatment41.xml]

<!DOCTYPE tp:taxon-treatment
  PUBLIC "-//TaxonX//DTD Taxonomic Treatment Publishing DTD v0 20100105//EN" "tax-treatment-NSO.dtd">
<tp:taxon-treatment xmlns:tp="http://www.plazi.org/taxpub"><tp:treatment-meta><kwd-group><label>Taxon classification</label><kwd>
              <named-content content-type="kingdom">Animalia</named-content>
            </kwd><kwd>
              <named-content content-type="order">Phyllodocida</named-content>
            </kwd><kwd>
              <named-content content-type="family">Nereididae</named-content>
            </kwd></kwd-group><mixed-citation publication-type="journal"><person-group><name><surname>Wilson</surname><given-names>Robin S.</given-names></name><name><surname>Glasby</surname><given-names>Christopher J.</given-names></name><name><surname>Bakken</surname><given-names>Torkild</given-names></name></person-group><article-title>﻿The <tp:taxon-name><tp:taxon-name-part taxon-name-part-type="family">Nereididae</tp:taxon-name-part></tp:taxon-name> (<tp:taxon-name><tp:taxon-name-part taxon-name-part-type="phylum">Annelida</tp:taxon-name-part></tp:taxon-name>) – diagnoses, descriptions, and a key to the genera</article-title><source>Zookeys</source><day>11</day><month>10</month><year>2023</year><volume>1182</volume><fpage>35</fpage><lpage>134</lpage><pub-id pub-id-type="doi">10.3897/zookeys.1182.104258</pub-id></mixed-citation></tp:treatment-meta><tp:nomenclature><label>﻿</label><tp:taxon-name>
            <object-id xmlns:xlink="http://www.w3.org/1999/xlink" content-type="arpha" xlink:type="simple">8F549577-311C-549F-8E5C-EC4B8603F712</object-id>
            <tp:taxon-name-part taxon-name-part-type="genus" reg="Tylorrhynchus">Tylorrhynchus</tp:taxon-name-part>
          </tp:taxon-name><tp:taxon-authority>Grube, 1866</tp:taxon-authority></tp:nomenclature><tp:treatment-sec sec-type="type species" id="SECID0E2UEK"><title>Type species.</title><p><italic><tp:taxon-name><tp:taxon-name-part taxon-name-part-type="genus" reg="Nereis">Nereis</tp:taxon-name-part><tp:taxon-name-part taxon-name-part-type="species" reg="heterocheta">heterocheta</tp:taxon-name-part></tp:taxon-name></italic> Quatrefages, 1866.</p></tp:treatment-sec><tp:treatment-sec sec-type="WoRMS URL" id="SECID0EMVEK"><title>WoRMS URL.</title><p><ext-link xmlns:xlink="http://www.w3.org/1999/xlink" xlink:href="https://www.marinespecies.org/polychaeta/aphia.php?p=taxdetails&amp;id=324876" ext-link-type="uri" xlink:type="simple">https://www.marinespecies.org/polychaeta/aphia.php?p=taxdetails&amp;id=324876</ext-link>.</p></tp:treatment-sec><tp:treatment-sec sec-type="Sources" id="SECID0EXVEK"><title>Sources.</title><p><xref ref-type="bibr" rid="B93">Pettibone (1971)</xref>.</p></tp:treatment-sec><tp:treatment-sec sec-type="diagnosis" id="SECID0EBWEK"><title>Diagnosis.</title><p>Dorsal cirrus terminally attached throughout, so that dorsal notopodial ligule has appearance of a cirrophore for the dorsal cirrus (minimal diagnosis). Acicular notopodial ligule reduced, much shorter than neuropodial acicular ligule; maxillary ring of pharynx with papillae present (secondary diagnosis).</p></tp:treatment-sec><tp:treatment-sec sec-type="description" id="SECID0EGWEK"><title>Description.</title><p>Palpophore barrel-shaped, approximately equal width from base to palpostyle (not overly large compared with palpostyle). Prostomium anterior margin indented. Tentacular belt greater than length of chaetiger 1.</p><p>Jaws with dentate cutting edge.</p><p>Maxillary ring of pharynx with papillae present. Maxillary ring paragnaths absent. Oral ring papillae present. Oral ring paragnaths absent.</p><p>Dorsal notopodial ligule absent. Prechaetal notopodial lobe absent. Notopodial acicular process absent. Acicular notopodial ligule reduced, much shorter than neuropodial acicular ligule. Dorsal cirrus length ~ 5× acicular notopodial ligule at chaetigers 10–20; not sub-terminally attached to dorsal notopodial ligule on posterior chaetigers; terminally attached throughout, so that dorsal notopodial ligule has appearance of a cirrophore for the dorsal cirrus.</p><p>Ventral neuropodial ligule of anterior chaetigers absent. Ventral neuropodial ligule on posterior chaetigers absent. The single notopodial ligule (<xref ref-type="bibr" rid="B93">Pettibone 1971</xref>: fig. 25b, c, e) apparently has the notoacicula and therefore cannot be the dorsal notopodial ligule. The homology of the two acicular neuropodial lobes with those of other nereidids is unclear; therefore, these structures are not scored in this description.</p><p>Notochaetae: homogomph spinigers absent; sesquigomph spinigers present. Neurochaetae dorsal fascicle: heterogomph spinigers absent; homogomph spinigers absent; sesquigomph spinigers present; heterogomph falcigers in anterior chaetigers present; on posterior chaetigers present; blades serrated. Neurochaetae ventral fascicle: heterogomph spinigers present; spinigers in anterior chaetigers with blades coarsely serrated proximally; on posterior chaetigers with blades coarsely serrated proximally; homogomph spinigers absent; heterogomph falcigers present; anterior chaetigers heterogomph falcigers with long blades absent; anterior chaetigers heterogomph falcigers with extra-long blades present; anterior chaetigers heterogomph falcigers with short blades absent; posterior chaetigers heterogomph falcigers with long blades absent; posterior chaetigers heterogomph falcigers with extra-long blades present; posterior chaetigers heterogomph falcigers with short blades absent.</p></tp:treatment-sec><tp:treatment-sec sec-type="Epitokes" id="SECID0EVWEK"><title>Epitokes.</title><p>Epitokes formed by transformation of the anterior part of the body, with the posterior part cast off (<xref ref-type="bibr" rid="B75">Izuka 1903</xref>; <xref ref-type="bibr" rid="B93">Pettibone 1971</xref>).</p></tp:treatment-sec><tp:treatment-sec sec-type="remarks" id="SECID0EDXEK"><title>Remarks.</title><p><italic><tp:taxon-name><tp:taxon-name-part taxon-name-part-type="genus" reg="Tylorrhynchus">Tylorrhynchus</tp:taxon-name-part></tp:taxon-name></italic> is known from two species, both of which occur in estuarine and fresh waters of the western Pacific Ocean (Japan, China) and the nearby north-east Pacific Ocean (<xref ref-type="bibr" rid="B78">Khlebovich 1996</xref>). Additional information on the biology and timing of swarming is provided by <xref ref-type="bibr" rid="B57">Hanafiah et al. (2006)</xref>. The best taxonomic resources are <xref ref-type="bibr" rid="B75">Izuka (1903)</xref> and <xref ref-type="bibr" rid="B93">Pettibone (1971)</xref>, at which time a single species was recognised. <italic><tp:taxon-name><tp:taxon-name-part taxon-name-part-type="genus" reg="Tylorrhynchus">Tylorrhynchus</tp:taxon-name-part></tp:taxon-name></italic> is unlike other <tp:taxon-name><tp:taxon-name-part taxon-name-part-type="family">Nereididae</tp:taxon-name-part></tp:taxon-name> genera in several ways including the absence of a ventral neuropodial ligule.</p></tp:treatment-sec><ref-list><ref id="B93"><mixed-citation xmlns:xlink="http://www.w3.org/1999/xlink" xlink:type="simple"><person-group><name name-style="western"><surname>Pettibone</surname><given-names>MH</given-names></name></person-group> (<year>1971</year>) <article-title>Revision of some species referred to <italic><tp:taxon-name><tp:taxon-name-part taxon-name-part-type="genus">Leptonereis</tp:taxon-name-part></tp:taxon-name></italic>, <italic><tp:taxon-name><tp:taxon-name-part taxon-name-part-type="genus">Nicon</tp:taxon-name-part></tp:taxon-name></italic>, and <italic><tp:taxon-name><tp:taxon-name-part taxon-name-part-type="genus">Laeonereis</tp:taxon-name-part></tp:taxon-name></italic> (<tp:taxon-name><tp:taxon-name-part taxon-name-part-type="class">Polychaeta</tp:taxon-name-part></tp:taxon-name>: <tp:taxon-name><tp:taxon-name-part taxon-name-part-type="family">Nereididae</tp:taxon-name-part></tp:taxon-name>).</article-title><source>Smithsonian Contributions to Zoology</source><volume>104</volume>(<issue>104</issue>): <fpage>1</fpage>–<lpage>53</lpage>. <ext-link xlink:href="10.5479/si.00810282.104" ext-link-type="doi" xlink:type="simple">https://doi.org/10.5479/si.00810282.104</ext-link></mixed-citation></ref><ref id="B75"><mixed-citation xmlns:xlink="http://www.w3.org/1999/xlink" xlink:type="simple"><person-group><name name-style="western"><surname>Izuka</surname><given-names>A</given-names></name></person-group> (<year>1903</year>) <article-title>Observations on the Japanese Palolo, <italic><tp:taxon-name><tp:taxon-name-part taxon-name-part-type="genus">Ceratocephale</tp:taxon-name-part><tp:taxon-name-part taxon-name-part-type="species">osawai</tp:taxon-name-part></tp:taxon-name></italic>, n.sp.</article-title><source>Journal of the College of Science of the Imperial University, Tokyo</source><volume>17</volume>: <fpage>1</fpage>–<lpage>37</lpage>. [2 plates.]</mixed-citation></ref><ref id="B78"><mixed-citation xmlns:xlink="http://www.w3.org/1999/xlink" xlink:type="simple"><person-group><name name-style="western"><surname>Khlebovich</surname><given-names>VV</given-names></name></person-group> (<year>1996</year>) <source>Fauna of Russia and Neighbouring Countries. Polychaetous Annelids (Vol. III). Polychaetes of the family <tp:taxon-name><tp:taxon-name-part taxon-name-part-type="family">Nereididae</tp:taxon-name-part></tp:taxon-name> of the Russian Seas and the adjacent waters.</source><publisher-name>NAUKA publishing house</publisher-name>, <publisher-loc>St Petersburg</publisher-loc>, <size units="page">225 pp</size>.</mixed-citation></ref><ref id="B57"><mixed-citation xmlns:xlink="http://www.w3.org/1999/xlink" xlink:type="simple"><person-group><name name-style="western"><surname>Hanafiah</surname><given-names>Z</given-names></name><name name-style="western"><surname>Sato</surname><given-names>M</given-names></name><name name-style="western"><surname>Nakashima</surname><given-names>H</given-names></name><name name-style="western"><surname>Tosuji</surname><given-names>H</given-names></name></person-group> (<year>2006</year>) <article-title>Reproductive Swarming of Sympatric Nereidid Polychaetes in an Estuary of the Omuta-gawa River in Kyushu, Japan, with Special Reference to Simultaneous Swarming of Two <tp:taxon-name><tp:taxon-name-part taxon-name-part-type="genus">Hediste</tp:taxon-name-part></tp:taxon-name> Species.</article-title><source>Zoological Science</source><volume>23</volume>(<issue>2</issue>): <fpage>205</fpage>–<lpage>217</lpage>. <ext-link xlink:href="10.2108/zsj.23.205" ext-link-type="doi" xlink:type="simple">https://doi.org/10.2108/zsj.23.205</ext-link></mixed-citation></ref></ref-list></tp:taxon-treatment>
