# Supplementary material for: ﻿The Nereididae (Annelida) – diagnoses, descriptions, and a key to the genera
Source: Zookeys. 2023 Oct 11;1182:35–134. doi: 10.3897/zookeys.1182.104258 (PMC10585372; doi:10.3897/zookeys.1182.104258)
Supplement: XML Treatment for Unanereis [file zookeys.1182.104258-treatment43.xml]

<!DOCTYPE tp:taxon-treatment
  PUBLIC "-//TaxonX//DTD Taxonomic Treatment Publishing DTD v0 20100105//EN" "tax-treatment-NSO.dtd">
<tp:taxon-treatment xmlns:tp="http://www.plazi.org/taxpub"><tp:treatment-meta><kwd-group><label>Taxon classification</label><kwd>
              <named-content content-type="kingdom">Animalia</named-content>
            </kwd><kwd>
              <named-content content-type="order">Phyllodocida</named-content>
            </kwd><kwd>
              <named-content content-type="family">Nereididae</named-content>
            </kwd></kwd-group><mixed-citation publication-type="journal"><person-group><name><surname>Wilson</surname><given-names>Robin S.</given-names></name><name><surname>Glasby</surname><given-names>Christopher J.</given-names></name><name><surname>Bakken</surname><given-names>Torkild</given-names></name></person-group><article-title>﻿The <tp:taxon-name><tp:taxon-name-part taxon-name-part-type="family">Nereididae</tp:taxon-name-part></tp:taxon-name> (<tp:taxon-name><tp:taxon-name-part taxon-name-part-type="phylum">Annelida</tp:taxon-name-part></tp:taxon-name>) – diagnoses, descriptions, and a key to the genera</article-title><source>Zookeys</source><day>11</day><month>10</month><year>2023</year><volume>1182</volume><fpage>35</fpage><lpage>134</lpage><pub-id pub-id-type="doi">10.3897/zookeys.1182.104258</pub-id></mixed-citation></tp:treatment-meta><tp:nomenclature><label>﻿</label><tp:taxon-name>
            <object-id xmlns:xlink="http://www.w3.org/1999/xlink" content-type="arpha" xlink:type="simple">633E8236-DB9F-5400-872A-6C49C843E94E</object-id>
            <tp:taxon-name-part taxon-name-part-type="genus" reg="Unanereis">Unanereis</tp:taxon-name-part>
          </tp:taxon-name><tp:taxon-authority>Day, 1962</tp:taxon-authority></tp:nomenclature><tp:treatment-sec sec-type="type species" id="SECID0EP4EK"><title>Type species.</title><p><italic><tp:taxon-name><tp:taxon-name-part taxon-name-part-type="genus" reg="Unanereis">Unanereis</tp:taxon-name-part><tp:taxon-name-part taxon-name-part-type="species" reg="macgregori">macgregori</tp:taxon-name-part></tp:taxon-name></italic> Day, 1962.</p></tp:treatment-sec><tp:treatment-sec sec-type="WoRMS URL" id="SECID0EA5EK"><title>WoRMS URL.</title><p><ext-link xmlns:xlink="http://www.w3.org/1999/xlink" xlink:href="https://www.marinespecies.org/polychaeta/aphia.php?p=taxdetails&amp;id=129384" ext-link-type="uri" xlink:type="simple">https://www.marinespecies.org/polychaeta/aphia.php?p=taxdetails&amp;id=129384</ext-link>.</p></tp:treatment-sec><tp:treatment-sec sec-type="Sources" id="SECID0EL5EK"><title>Sources.</title><p><xref ref-type="bibr" rid="B39">Day (1962)</xref>.</p></tp:treatment-sec><tp:treatment-sec sec-type="diagnosis" id="SECID0EV5EK"><title>Diagnosis.</title><p>Dorsal cirrus terminally attached to dorsal notopodial ligule on posterior chaetigers; dorsal notopodial ligule not markedly broader on posterior chaetigers (minimal diagnosis). Notochaetae sesquigomph falcigers present; prostomium anterior margin entire (secondary diagnosis).</p></tp:treatment-sec><tp:treatment-sec sec-type="description" id="SECID0E15EK"><title>Description.</title><p>Antennae present (described as having a single antenna but this is here assumed to be a mistake; likely a developmental anomaly or simply missing). Tentacular belt greater than length of chaetiger 1.</p><p>Jaws with dentate cutting edge.</p><p>Maxillary ring of pharynx with papillae absent. Maxillary ring paragnaths present. Area II conical paragnaths present; III conical paragnaths present; III rod-like paragnaths absent; IV paragnaths present; IV conical paragnaths present; IV rod-like paragnaths absent. Oral ring papillae absent. Oral ring paragnaths absent.</p><p>Dorsal notopodial ligule markedly elongate on posterior chaetigers; not markedly broader on posterior chaetigers; not markedly reduced on posterior chaetigers. Dorsal cirrus not sub-terminally attached to dorsal notopodial ligule on posterior chaetigers; terminally attached to dorsal notopodial ligule on posterior chaetigers; not terminally attached throughout all chaetigers.</p><p>Neuropodial prechaetal lobe present; extending beyond postchaetal lobe (at least in anterior chaetigers). Neuropodial postchaetal lobe present; projecting beyond end of the acicular ligule; flattened. Ventral neuropodial ligule of anterior chaetigers present. Ventral neuropodial ligule of anterior chaetigers approx. as long as acicular neuropodial ligule. Ventral neuropodial ligule on posterior chaetigers present. Ventral neuropodial ligule on posterior chaetigers short, up to half length of acicular neuropodial ligule.</p><p>Notochaetae: homogomph spinigers present; sesquigomph falcigers present; blade distally bifid. Neurochaetae dorsal fascicle: heterogomph spinigers absent; homogomph spinigers present; heterogomph falcigers in anterior chaetigers present; on posterior chaetigers present. Neurochaetae ventral fascicle: heterogomph spinigers present; homogomph spinigers absent; heterogomph falcigers present; heterogomph falcigers blade terminally bifid.</p></tp:treatment-sec><tp:treatment-sec sec-type="remarks" id="SECID0EE6EK"><title>Remarks.</title><p><italic><tp:taxon-name><tp:taxon-name-part taxon-name-part-type="genus" reg="Unanereis">Unanereis</tp:taxon-name-part></tp:taxon-name></italic> Day, 1962 was described from a single specimen found in the tube of a species of <tp:taxon-name><tp:taxon-name-part taxon-name-part-type="family">Terebellidae</tp:taxon-name-part></tp:taxon-name>. A second species, <italic><tp:taxon-name><tp:taxon-name-part taxon-name-part-type="genus" reg="Unanereis">U.</tp:taxon-name-part><tp:taxon-name-part taxon-name-part-type="species" reg="zghali">zghali</tp:taxon-name-part></tp:taxon-name></italic> Ben Amor, 1980, from a vertical rocky substrate including dendrophyllid coral <italic><tp:taxon-name><tp:taxon-name-part taxon-name-part-type="genus" reg="Astroides">Astroides</tp:taxon-name-part><tp:taxon-name-part taxon-name-part-type="species" reg="calycularis">calycularis</tp:taxon-name-part></tp:taxon-name></italic> and algae <italic><tp:taxon-name><tp:taxon-name-part taxon-name-part-type="genus" reg="Corallina">Corallina</tp:taxon-name-part><tp:taxon-name-part taxon-name-part-type="species" reg="mediterranea">mediterranea</tp:taxon-name-part></tp:taxon-name></italic> but without an obvious host, has been described from the Mediterranean (<xref ref-type="bibr" rid="B14">Ben Amor 1980</xref>). As noted by several studies, the validity of <italic><tp:taxon-name><tp:taxon-name-part taxon-name-part-type="genus" reg="Unanereis">Unanereis</tp:taxon-name-part></tp:taxon-name></italic> is doubtful and the genus may represent developmental anomalies in specimens belonging to <italic><tp:taxon-name><tp:taxon-name-part taxon-name-part-type="genus" reg="Ceratonereis">Ceratonereis</tp:taxon-name-part></tp:taxon-name></italic> or <italic><tp:taxon-name><tp:taxon-name-part taxon-name-part-type="genus" reg="Solomononereis">Solomononereis</tp:taxon-name-part></tp:taxon-name></italic> (<xref ref-type="bibr" rid="B10">Bakken and Wilson 2005</xref>; <xref ref-type="bibr" rid="B105">Santos et al. 2005</xref>; <xref ref-type="bibr" rid="B12">Bakken et al. 2022</xref>).</p></tp:treatment-sec><ref-list><ref id="B39"><mixed-citation xmlns:xlink="http://www.w3.org/1999/xlink" xlink:type="simple"><person-group><name name-style="western"><surname>Day</surname><given-names>JH</given-names></name></person-group> (<year>1962</year>) <article-title><tp:taxon-name><tp:taxon-name-part taxon-name-part-type="class">Polychaeta</tp:taxon-name-part></tp:taxon-name> from several localities in the western Indian Ocean.</article-title><source>Proceedings of the Zoological Society of London</source><volume>139</volume>(<issue>4</issue>): <fpage>627</fpage>–<lpage>656</lpage>. <ext-link xlink:href="10.1111/j.1469-7998.1962.tb01597.x" ext-link-type="doi" xlink:type="simple">https://doi.org/10.1111/j.1469-7998.1962.tb01597.x</ext-link></mixed-citation></ref><ref id="B14"><mixed-citation xmlns:xlink="http://www.w3.org/1999/xlink" xlink:type="simple"><person-group><name name-style="western"><surname>Ben Amor</surname><given-names>Z</given-names></name></person-group> (<year>1980</year>) <article-title>Presence en Mediterranee du genre <italic><tp:taxon-name><tp:taxon-name-part taxon-name-part-type="genus">Unanereis</tp:taxon-name-part></tp:taxon-name></italic> Day, 1962 (<tp:taxon-name><tp:taxon-name-part taxon-name-part-type="class">Polychaeta</tp:taxon-name-part></tp:taxon-name>, <tp:taxon-name><tp:taxon-name-part taxon-name-part-type="family">Nereidae</tp:taxon-name-part></tp:taxon-name>) et description de <italic><tp:taxon-name><tp:taxon-name-part taxon-name-part-type="genus">U.</tp:taxon-name-part><tp:taxon-name-part taxon-name-part-type="species">zghali</tp:taxon-name-part></tp:taxon-name></italic> n. sp.</article-title><source>Bulletin De L’Office National Des Peches Republique Tunisienne</source><volume>4</volume>: <fpage>13</fpage>–<lpage>15</lpage>.</mixed-citation></ref><ref id="B10"><mixed-citation xmlns:xlink="http://www.w3.org/1999/xlink" xlink:type="simple"><person-group><name name-style="western"><surname>Bakken</surname><given-names>T</given-names></name><name name-style="western"><surname>Wilson</surname><given-names>RS</given-names></name></person-group> (<year>2005</year>) <article-title>Phylogeny of nereidids (<tp:taxon-name><tp:taxon-name-part taxon-name-part-type="class">Polychaeta</tp:taxon-name-part></tp:taxon-name>, <tp:taxon-name><tp:taxon-name-part taxon-name-part-type="family">Nereididae</tp:taxon-name-part></tp:taxon-name>) with paragnaths.</article-title><source>Zoologica Scripta</source><volume>34</volume>(<issue>5</issue>): <fpage>507</fpage>–<lpage>547</lpage>. <ext-link xlink:href="10.1111/j.1463-6409.2005.00200.x" ext-link-type="doi" xlink:type="simple">https://doi.org/10.1111/j.1463-6409.2005.00200.x</ext-link></mixed-citation></ref><ref id="B105"><mixed-citation xmlns:xlink="http://www.w3.org/1999/xlink" xlink:type="simple"><person-group><name name-style="western"><surname>Santos</surname><given-names>CSG</given-names></name><name name-style="western"><surname>Pleijel</surname><given-names>F</given-names></name><name name-style="western"><surname>Lana</surname><given-names>PC</given-names></name><name name-style="western"><surname>Rouse</surname><given-names>GW</given-names></name></person-group> (<year>2005</year>) <article-title>Phylogenetic relationships within <tp:taxon-name><tp:taxon-name-part taxon-name-part-type="family">Nereididae</tp:taxon-name-part></tp:taxon-name> (<tp:taxon-name><tp:taxon-name-part taxon-name-part-type="phylum">Annelida</tp:taxon-name-part></tp:taxon-name>: <tp:taxon-name><tp:taxon-name-part taxon-name-part-type="order">Phyllodocida</tp:taxon-name-part></tp:taxon-name>).</article-title><source>Invertebrate Systematics</source><volume>19</volume>(<issue>6</issue>): <fpage>557</fpage>–<lpage>576</lpage>. <ext-link xlink:href="10.1071/IS05001" ext-link-type="doi" xlink:type="simple">https://doi.org/10.1071/IS05001</ext-link></mixed-citation></ref><ref id="B12"><mixed-citation xmlns:xlink="http://www.w3.org/1999/xlink" xlink:type="simple"><person-group><name name-style="western"><surname>Bakken</surname><given-names>T</given-names></name><name name-style="western"><surname>Glasby</surname><given-names>CJ</given-names></name><name name-style="western"><surname>Santos</surname><given-names>CSG</given-names></name><name name-style="western"><surname>Wilson</surname><given-names>RS</given-names></name></person-group> (<year>2022</year>) <article-title>7.13.3.3 <tp:taxon-name><tp:taxon-name-part taxon-name-part-type="family">Nereididae</tp:taxon-name-part></tp:taxon-name> Blainville, 1818.</article-title> In: <person-group><name name-style="western"><surname>Purschke</surname><given-names>G</given-names></name><name name-style="western"><surname>Böggemann</surname><given-names>M</given-names></name><name name-style="western"><surname>Westheide</surname><given-names>W</given-names></name></person-group> (<role>Eds</role>) <issue-title>Handbook of Zoology (Vol.</issue-title><source>4) Pleistoannelida, <tp:taxon-name><tp:taxon-name-part taxon-name-part-type="class">Errantia</tp:taxon-name-part></tp:taxon-name> II. De Gruyter, Osnabrück</source>, <fpage>259</fpage>–<lpage>307</lpage>. <ext-link xlink:href="10.1515/9783110647167-010" ext-link-type="doi" xlink:type="simple">https://doi.org/10.1515/9783110647167-010</ext-link></mixed-citation></ref></ref-list></tp:taxon-treatment>
