# Supplementary material for: ﻿The Nereididae (Annelida) – diagnoses, descriptions, and a key to the genera
Source: Zookeys. 2023 Oct 11;1182:35–134. doi: 10.3897/zookeys.1182.104258 (PMC10585372; doi:10.3897/zookeys.1182.104258)
Supplement: XML Treatment for Wuinereis [file zookeys.1182.104258-treatment45.xml]

<!DOCTYPE tp:taxon-treatment
  PUBLIC "-//TaxonX//DTD Taxonomic Treatment Publishing DTD v0 20100105//EN" "tax-treatment-NSO.dtd">
<tp:taxon-treatment xmlns:tp="http://www.plazi.org/taxpub"><tp:treatment-meta><kwd-group><label>Taxon classification</label><kwd>
              <named-content content-type="kingdom">Animalia</named-content>
            </kwd><kwd>
              <named-content content-type="order">Phyllodocida</named-content>
            </kwd><kwd>
              <named-content content-type="family">Nereididae</named-content>
            </kwd></kwd-group><mixed-citation publication-type="journal"><person-group><name><surname>Wilson</surname><given-names>Robin S.</given-names></name><name><surname>Glasby</surname><given-names>Christopher J.</given-names></name><name><surname>Bakken</surname><given-names>Torkild</given-names></name></person-group><article-title>﻿The <tp:taxon-name><tp:taxon-name-part taxon-name-part-type="family">Nereididae</tp:taxon-name-part></tp:taxon-name> (<tp:taxon-name><tp:taxon-name-part taxon-name-part-type="phylum">Annelida</tp:taxon-name-part></tp:taxon-name>) – diagnoses, descriptions, and a key to the genera</article-title><source>Zookeys</source><day>11</day><month>10</month><year>2023</year><volume>1182</volume><fpage>35</fpage><lpage>134</lpage><pub-id pub-id-type="doi">10.3897/zookeys.1182.104258</pub-id></mixed-citation></tp:treatment-meta><tp:nomenclature><label>﻿</label><tp:taxon-name>
            <object-id xmlns:xlink="http://www.w3.org/1999/xlink" content-type="arpha" xlink:type="simple">B6C3393C-54F5-5646-8ECF-8E9D5FEEE89D</object-id>
            <tp:taxon-name-part taxon-name-part-type="genus" reg="Wuinereis">Wuinereis</tp:taxon-name-part>
          </tp:taxon-name><tp:taxon-authority>Khlebovich, 1996</tp:taxon-authority></tp:nomenclature><tp:treatment-sec sec-type="type species" id="SECID0EOHFK"><title>Type species.</title><p><italic><tp:taxon-name><tp:taxon-name-part taxon-name-part-type="genus" reg="Leonnates">Leonnates</tp:taxon-name-part><tp:taxon-name-part taxon-name-part-type="species" reg="simplex">simplex</tp:taxon-name-part></tp:taxon-name></italic> Monro, 1939.</p></tp:treatment-sec><tp:treatment-sec sec-type="WoRMS URL" id="SECID0E6HFK"><title>WoRMS URL.</title><p><ext-link xmlns:xlink="http://www.w3.org/1999/xlink" xlink:href="https://www.marinespecies.org/polychaeta/aphia.php?p=taxdetails&amp;id=1039985" ext-link-type="uri" xlink:type="simple">https://www.marinespecies.org/polychaeta/aphia.php?p=taxdetails&amp;id=1039985</ext-link>.</p></tp:treatment-sec><tp:treatment-sec sec-type="Sources" id="SECID0EKIFK"><title>Sources.</title><p><xref ref-type="bibr" rid="B12">Bakken et al. (2022)</xref>.</p></tp:treatment-sec><tp:treatment-sec sec-type="diagnosis" id="SECID0EUIFK"><title>Diagnosis.</title><p>Oral ring papillae present; maxillary ring paragnaths present; ventral neuropodial ligule on posterior chaetigers short, up to half length of acicular neuropodial ligule (minimal diagnosis; secondary diagnosis not attained).</p></tp:treatment-sec><tp:treatment-sec sec-type="description" id="SECID0EZIFK"><title>Description.</title><p>Palpophore barrel-shaped, approximately equal width from base to palpostyle (not overly large compared with palpostyle). Tentacular belt greater than length of chaetiger 1.</p><p>Jaws with dentate cutting edge.</p><p>Maxillary ring of pharynx with papillae absent. Maxillary ring paragnaths present. Area I conical paragnaths present; II conical paragnaths present; III conical paragnaths present; III conical paragnaths isolated lateral groups absent; IV paragnaths present; IV conical paragnaths present. Oral ring papillae present. Oral ring papillae arrangement solitary. Area V papillae present; VI papillae present; VII-VIII papillae present; VII-VIII papillae arranged in a double row. Oral ring paragnaths absent.</p><p>Dorsal notopodial ligule not markedly reduced on posterior chaetigers.</p><p>Ventral neuropodial ligule of anterior chaetigers present. Ventral neuropodial ligule of anterior chaetigers approx. as long as acicular neuropodial ligule. Ventral neuropodial ligule on posterior chaetigers present. Ventral neuropodial ligule on posterior chaetigers short, up to half length of acicular neuropodial ligule.</p><p>Notoaciculae on chaetigers 1 and 2 absent. Notochaetae: homogomph spinigers present. Neurochaetae dorsal fascicle heterogomph spinigers absent; homogomph spinigers present; heterogomph falcigers in anterior chaetigers present; on posterior chaetigers present. Neurochaetae ventral fascicle: heterogomph spinigers present; homogomph spinigers absent; heterogomph falcigers present; falcigers blade tapering, with straight margin.</p></tp:treatment-sec><tp:treatment-sec sec-type="remarks" id="SECID0EDJFK"><title>Remarks.</title><p><italic><tp:taxon-name><tp:taxon-name-part taxon-name-part-type="genus" reg="Wuinereis">Wuinereis</tp:taxon-name-part></tp:taxon-name></italic> was established by <xref ref-type="bibr" rid="B78">Khlebovich (1996)</xref> for a single species formerly placed in <italic><tp:taxon-name><tp:taxon-name-part taxon-name-part-type="genus" reg="Leonnates">Leonnates</tp:taxon-name-part></tp:taxon-name></italic>. The two genera (and also <italic><tp:taxon-name><tp:taxon-name-part taxon-name-part-type="genus" reg="Paraleonnates">Paraleonnates</tp:taxon-name-part></tp:taxon-name></italic>) are similar in having only paragnaths on the maxillary ring and only papillae on the oral ring. <italic><tp:taxon-name><tp:taxon-name-part taxon-name-part-type="genus" reg="Wuinereis">Wuinereis</tp:taxon-name-part></tp:taxon-name></italic> can be separated by chaetal and parapodial characters as per the diagnosis given here. The sole species, <italic><tp:taxon-name><tp:taxon-name-part taxon-name-part-type="genus" reg="Wuinereis">W.</tp:taxon-name-part><tp:taxon-name-part taxon-name-part-type="species" reg="simplex">simplex</tp:taxon-name-part></tp:taxon-name></italic> (Monro, 1939) is known only from Aldabra Atoll in the Indian Ocean.</p></tp:treatment-sec><ref-list><ref id="B12"><mixed-citation xmlns:xlink="http://www.w3.org/1999/xlink" xlink:type="simple"><person-group><name name-style="western"><surname>Bakken</surname><given-names>T</given-names></name><name name-style="western"><surname>Glasby</surname><given-names>CJ</given-names></name><name name-style="western"><surname>Santos</surname><given-names>CSG</given-names></name><name name-style="western"><surname>Wilson</surname><given-names>RS</given-names></name></person-group> (<year>2022</year>) <article-title>7.13.3.3 <tp:taxon-name><tp:taxon-name-part taxon-name-part-type="family">Nereididae</tp:taxon-name-part></tp:taxon-name> Blainville, 1818.</article-title> In: <person-group><name name-style="western"><surname>Purschke</surname><given-names>G</given-names></name><name name-style="western"><surname>Böggemann</surname><given-names>M</given-names></name><name name-style="western"><surname>Westheide</surname><given-names>W</given-names></name></person-group> (<role>Eds</role>) <issue-title>Handbook of Zoology (Vol.</issue-title><source>4) Pleistoannelida, <tp:taxon-name><tp:taxon-name-part taxon-name-part-type="class">Errantia</tp:taxon-name-part></tp:taxon-name> II. De Gruyter, Osnabrück</source>, <fpage>259</fpage>–<lpage>307</lpage>. <ext-link xlink:href="10.1515/9783110647167-010" ext-link-type="doi" xlink:type="simple">https://doi.org/10.1515/9783110647167-010</ext-link></mixed-citation></ref><ref id="B78"><mixed-citation xmlns:xlink="http://www.w3.org/1999/xlink" xlink:type="simple"><person-group><name name-style="western"><surname>Khlebovich</surname><given-names>VV</given-names></name></person-group> (<year>1996</year>) <source>Fauna of Russia and Neighbouring Countries. Polychaetous Annelids (Vol. III). Polychaetes of the family <tp:taxon-name><tp:taxon-name-part taxon-name-part-type="family">Nereididae</tp:taxon-name-part></tp:taxon-name> of the Russian Seas and the adjacent waters.</source><publisher-name>NAUKA publishing house</publisher-name>, <publisher-loc>St Petersburg</publisher-loc>, <size units="page">225 pp</size>.</mixed-citation></ref></ref-list></tp:taxon-treatment>
