# Supplementary material for: ﻿The Nereididae (Annelida) – diagnoses, descriptions, and a key to the genera
Source: Zookeys. 2023 Oct 11;1182:35–134. doi: 10.3897/zookeys.1182.104258 (PMC10585372; doi:10.3897/zookeys.1182.104258)
Supplement: Supplementary material 1 — Nereididae genera Nexus format [file zookeys-1182-035_article-104258__-s001.nex]

#NEXUS

BEGIN DATA;
DIMENSIONS NTAX=45 NCHAR=146;

[!Nereididae genera 13:56 12-Sep.-2023]
FORMAT MISSING=? GAP=- SYMBOLS="1234";

CHARLABELS
[1(31)] 'antennae'
[2(33)] 'palp orientation'
[3(34)] 'palpophore form'
[4(35)] 'palpophore surface'
[5(36)] 'palpostyles'
[6(37)] 'palpostyles form'
[7(38)] 'eyes'
[8(40)] 'prostomium anterior margin'
[9(41)] 'prostomium longitudinal groove'
[10(43)] 'tentacular belt length'
[11(44)] 'tentacular belt divided'
[12(45)] 'tentacular cirri number'
[13(46)] 'tentacular cirrophores'
[14(49)] 'ventral peristomial flap'
[15(50)] 'ventrum of anterior chaetigers'
[16(51)] 'oesophageal caeca'
[17(53)] 'jaw dentition'
[18(55)] 'everted pharynx form'
[19(56)] 'maxillary ring of pharynx'
[20(57)] 'maxillary ring papillae'
[21(58)] 'maxillary papillae arrangement'
[22(61)] 'maxillary ring paragnaths'
[23(62)] 'maxillary ring Pbars'
[24(64)] 'Area I conical paragnaths'
[25(67)] 'Area II conical paragnaths'
[26(69)] 'Area II rodlike paragnaths'
[27(72)] 'Area III conical paragnaths'
[28(74)] 'Area III lateral groups'
[29(75)] 'Area III rodlike paragnaths'
[30(77)] 'Area IV paragnaths'
[31(78)] 'Area IV conical paragnaths'
[32(80)] 'Area IV smooth bars'
[33(82)] 'Area IV rodlike paragnaths'
[34(84)] 'oral ring papillae'
[35(86)] 'oral ring papillae arrangement'
[36(87)] 'Area V papillae'
[37(89)] 'Area VI papillae'
[38(91)] 'Areas VIIVIII papillae'
[39(93)] 'Areas VIIVIII papillae rows'
[40(94)] 'oral ring paragnaths'
[41(95)] 'oral ring paragnaths arranged'
[42(96)] 'Areas V VI paragnaths'
[43(97)] 'oral ring pyramidal paragnaths'
[44(98)] 'oral ring crown paragnaths'
[45(100)] 'Area V conical paragnaths'
[46(102)] 'Area V cones arranged'
[47(103)] 'Area VI paragnaths'
[48(104)] 'Area VI paragnaths arranged'
[49(105)] 'Area VI conical paragnaths'
[50(107)] 'Area VI smooth bars'
[51(109)] 'Area VI shieldshaped bars'
[52(111)] 'Area VI rod paragnaths'
[53(113)] 'Areas VIIVIII paragnaths'
[54(114)] 'Areas VIIVIII cone paragnaths'
[55(116)] 'Areas VIIVIII cones arranged'
[56(117)] 'Areas VIIVIII cones sizes'
[57(118)] 'Areas VIIVIII Pbars'
[58(119)] 'Areas VIIVIII Pbar arrangement'
[59(120)] 'Areas VIIVIII rod paragnaths'
[60(123)] 'transverse dorsal lamellae'
[61(126)] 'middorsal papilla'
[62(128)] 'notopodium development'
[63(129)] 'dorsal notopodial ligule'
[64(130)] 'dorsal notopodial ligule first'
[65(131)] 'dorsal notopodial ligule anterior'
[66(132)] 'dorsal notopodial ligule posterior'
[67(133)] 'dorsal notopodial ligule posterior width'
[68(134)] 'dorsal notopodial ligule posterior size'
[69(135)] 'dorsal notopodial branchiae'
[70(136)] 'prechaetal notopodial lobe'
[71(137)] 'prechaetal notopodial lobe size'
[72(138)] 'prechaetal notopodial lobe location'
[73(140)] 'notopodial acicular process'
[74(142)] 'acicular notopodial ligule'
[75(143)] 'acicular notopodial ligule form'
[76(144)] 'dorsal cirrus branchiae'
[77(146)] 'dorsal cirrus subterminal'
[78(147)] 'dorsal cirrus terminal'
[79(148)] 'dorsal cirrus terminal all'
[80(149)] 'dorsal cirrophore'
[81(150)] 'dorsal cirrophore development'
[82(151)] 'dorsal cirrophore vascular'
[83(152)] 'dorsal cirrophore expanded'
[84(156)] 'neuropodial prechaetal lobe'
[85(158)] 'neuropodial prechaetal lobe form'
[86(159)] 'neuropodial postchaetal lobe'
[87(160)] 'neuropodial postchaetal lobe length'
[88(161)] 'neuropodial postchaetal lobe distribution'
[89(162)] 'neuropodial postchaetal lobe form'
[90(164)] 'ventral neuropodial ligule anterior'
[91(165)] 'ventral neuropodial ligule anterior length'
[92(166)] 'ventral neuropodial ligule posterior'
[93(167)] 'ventral neuropodial ligule posterior length'
[94(168)] 'accessory ventral cirrus'
[95(170)] 'accessory ventral cirri length'
[96(172)] 'notoaciculae chaetigers 1 2'
[97(173)] 'notochaetae chaetigers 3 4'
[98(174)] 'notochaetae heterogomph spinigers'
[99(175)] 'notochaetae homogomph spinigers'
[100(176)] 'notochaetae sesquigomph spinigers'
[101(177)] 'notochaetae homogomph falcigers'
[102(178)] 'notochaetae homogomph falcigers tendon'
[103(180)] 'notochaetae homogomph falcigers articulation'
[104(182)] 'notochaetae homogomph falcigers blade smooth'
[105(183)] 'notochaetae homogomph falcigers bidentate'
[106(184)] 'notochaetae homogomph falcigers bidentate gap'
[107(185)] 'notochaetae homogomph falcigers multidentate large'
[108(186)] 'notochaetae homogomph falcigers multidentate small'
[109(187)] 'notochaetae sesquigomph falcigers'
[110(189)] 'notochaetae sesquigomph falcigers bifid'
[111(190)] 'neurochaetae dorsal fascicle heterogomph spinigers'
[112(191)] 'neurochaetae dorsal fascicle homogomph spinigers'
[113(192)] 'neurochaetae dorsal fascicle sesquigomph spinigers'
[114(193)] 'neurochaetae dorsal fascicle sesquigomph falcigers'
[115(194)] 'neurochaetae dorsal fascicle sesquigomph falcigers smooth'
[116(195)] 'neurochaetae dorsal fascicle heterogomph falcigers anterior'
[117(196)] 'neurochaetae dorsal fascicle heterogomph falcigers posterior'
[118(197)] 'neurochaetae dorsal fascicle heterogomph falcigers smooth'
[119(198)] 'neurochaetae dorsal fascicle heterogomph falcigers teeth'
[120(200)] 'neurochaetae dorsal fascicle falcigers fused'
[121(202)] 'neurochaetae dorsal fascicle homogomph falcigers anterior'
[122(203)] 'neurochaetae dorsal fascicle homogomph falcigers posterior'
[123(204)] 'neurochaetae ventral fascicle sesquigomph falcigers'
[124(205)] 'neurochaetae ventral fascicle sesquigomph falcigers bifid'
[125(206)] 'neurochaetae ventral fascicle heterogomph spinigers'
[126(207)] 'neurochaetae ventral fascicle heterogomph spinigers anterior serrated'
[127(208)] 'neurochaetae ventral fascicle heterogomph spinigers posterior serrated'
[128(209)] 'neurochaetae ventral fascicle homogomph spinigers'
[129(210)] 'neurochaetae ventral fascicle sesquigomph spinigers'
[130(211)] 'neurochaetae ventral fascicle heterogomph falcigers'
[131(212)] 'neurochaetae ventral fascicle heterogomph falcigers bowed'
[132(213)] 'neurochaetae ventral fascicle heterogomph falcigers anterior long'
[133(214)] 'neurochaetae ventral fascicle heterogomph falcigers anterior xlong'
[134(215)] 'neurochaetae ventral fascicle heterogomph falcigers anterior short'
[135(216)] 'neurochaetae ventral fascicle heterogomph falcigers posterior long'
[136(217)] 'neurochaetae ventral fascicle heterogomph falcigers posterior xlong'
[137(218)] 'neurochaetae ventral fascicle heterogomph falcigers posterior short'
[138(219)] 'neurochaetae ventral fascicle heterogomph falcigers tendon'
[139(220)] 'neurochaetae ventral fascicle heterogomph falcigers bifid'
[140(221)] 'neurochaetae ventral fascicle homogomph falcigers anterior'
[141(222)] 'neurochaetae ventral fascicle homogomph falcigers posterior'
[142(225)] 'pygidium form'
[143(226)] 'anal cirri form'
[144(228)] 'dorsal cirrophores of chaetigers 5 7'
[145(233)] 'pygidium of male epitokes'
[146(236)] 'oocyte form'
;

STATELABELS
1 'present' 'absent',
2 'anteriorly directed' 'ventrally directed',
3 'barrel-shaped, more or less equal width' 'massive sub-conical, flattened',
4 'without grooves or striae' 'with a single transverse groove'
     'with several oblique grooves',
5 'present' 'absent palps undivided minute',
6 'spherical' 'subconical' 'acutely conical',
7 'present' 'absent',
8 'entire' 'indented',
9 'present' 'absent',
10 'equal to or shrter than chaetiger 1' 'longer than chaetiger 1',
11 'fused' 'two distinct segments',
12 'four pairs' 'three pairs',
13 'present' 'absent (cirri undivided)',
14 'present' 'absent',
15 'smooth' 'with rows of tubercles',
16 'present' 'absent',
17 'smooth or slightly crenulate' 'with dentate cutting edge',
18 'cylindrical' 'a truncate cone',
19 'divided into discrete Areas' 'undivided',
20 'present' 'absent',
21 'solitary' 'in tufts',
22 'present' 'absent',
23 'present' 'absent',
24 'present' 'absent',
25 'present' 'absent',
26 'present' 'absent',
27 'present' 'absent',
28 'present' 'absent',
29 'present' 'absent',
30 'present' 'absent',
31 'present' 'absent',
32 'present' 'absent',
33 'present' 'absent',
34 'present' 'absent',
35 'solitary' 'arranged in tufts',
36 'present' 'absent',
37 'present' 'absent',
38 'present' 'absent',
39 'a single row' 'a double row',
40 'present' 'absent',
41 'with discrete Areas V VI VIIVIII' 'comprising a continuous ring',
42 'form distinct groups' 'not recognisably distinct',
43 'present' 'absent',
44 'present' 'absent',
45 'present' 'absent',
46 'in a triangle' 'in a longitudinal line' 'irregular',
47 'present' 'absent',
48 'in a roughly circular group' 'in lines or arcs',
49 'present' 'absent',
50 'present' 'absent',
51 'present' 'absent',
52 'present' 'absent',
53 'present' 'absent',
54 'present' 'absent',
55 'in isolated patches' 'in one or more irregular lines',
56 'similar or irregular' 'differentiated',
57 'present' 'absent',
58 'interspersed with cones' 'forming a separate band',
59 'present' 'absent',
60 'present' 'absent',
61 'present' 'absent',
62 'with at least one distinct ligule or lobe' 'strongly reduced',
63 'present' 'absent',
64 'chaetiger 1' 'chaetiger 3' 'chaetiger 4' 'chaetiger 5',
65 'markedly elongate' 'not markedly elongate' 'markedly reduced',
66 'markedly elongate' 'not markedly elongate',
67 'markedly broader' 'not markedly broader',
68 'absent' 'markedly reduced' 'not markedly reduced',
69 'divided into numerous branchia' 'not divided',
70 'present' 'absent',
71 'smaller than dorsal ligule' 'approximately equal to other ligules',
72 'present on all chaetigers' 'restricted to anterior chaetigers',
73 'present' 'absent',
74 'present' 'absent',
75 'similar to length of neuropodial acicular ligule' 'prolonged, distinctly longer than neuropodial acicular ligule'
     'reduced, much shorter than neuropodial acicular ligule',
76 'divided into numerous branchial filaments' 'not divided',
77 'sub-terminally attached' 'not sub-terminally attached',
78 'terminally attached' 'not terminally attached',
79 'terminally attached throughout' 'not terminally attached throughout',
80 'simple, lacking basal cirrophore' 'arising from basal cirrophore',
81 'short, at most as long as ventral notopodial ligule' 'much longer than ventral notopodial ligule',
82 'enlarged and vascularised' 'not enlarged and vascularised',
83 'expanded and leaflike' 'cylindrical throughout',
84 'present' 'absent',
85 'projecting beyond postchaetal' 'not projecting',
86 'present' 'absent',
87 'projecting 'not projecting beyond end of t',
88 'present throughout all chaetigers' 'restricted to anterior chaetigers',
89 'digitiform' 'flattened',
90 'present' 'absent',
91 'about as long as acicular neuropodial ligule' 'short, up to half length of acicular neuropodial ligule',
92 'present' 'absent',
93 'similar to length of acicular neuropodial ligule' 'longer than acicular neuropodial ligule'
     'short, up to half length of acicular neuropodial ligule',
94 'present' 'absent',
95 'superior ventral cirrus longer' 'superior ventral cirrus similar'
     'superior ventral cirrus shorter',
96 'present' 'absent',
97 'present' 'absent',
98 'present' 'absent',
99 'present' 'absent',
100 'present' 'absent',
101 'present' 'absent',
102 'present' 'absent',
103 'fused on some chaetigers' 'with blade free throughout',
104 'present' 'absent',
105 'present' 'absent',
106 'present' 'absent',
107 'present' 'absent',
108 'present' 'absent',
109 'present' 'absent',
110 'distally bifid' 'with a single tooth',
111 'present' 'absent',
112 'present' 'absent',
113 'present' 'absent',
114 'present' 'absent',
115 'serrated' 'smooth',
116 'present' 'absent',
117 'present' 'absent',
118 'smooth' 'serrated',
119 'only slightly longer proximally' 'much longer proximally',
120 'present' 'absent',
121 'present' 'absent',
122 'present' 'absent',
123 'present' 'absent',
124 'distally bifid' 'with a single distal tooth',
125 'present' 'absent',
126 'evenly serrated throughout' 'coarsely serrated proximally',
127 'finely serrated proximally' 'coarsely serrated proximally',
128 'present' 'absent',
129 'present' 'absent',
130 'present' 'absent',
131 'tapering, with straight margin' 'bowed, with convex margin',
132 'present' 'absent',
133 'present' 'absent',
134 'present' 'absent',
135 'present' 'absent',
136 'present' 'absent',
137 'present' 'absent',
138 'with recurved terminal tooth a' 'lacking distinct tendon',
139 'terminally bifid' 'with a single terminal tooth',
140 'present' 'absent',
141 'present' 'absent',
142 'funnel-shaped, crenulated or multiincised' 'bilobate'
     'trilobate, with paired lateral lobes' 'multi-incised and button-shaped',
143 'cirriform or conical' 'short and stout'
     'flattened',
144 'unmodified' 'modified into flattened elytriform discs'
     'modified into spherical globular structures',
145 'unmetamorphosed' 'with pygidial rosette',
146 'spherical' 'ovoid',
;

MATRIX 
'Alitta Kinberg, 1865'                                                          
112(23)1211?211121?2?121121121?211222????-111(12)2(12)(23)1(12)12221121(12)12221
122(12)1321(12)121121221---2?1111111(13)2?(12)1212222?????2?212211(12)212222?111
?21?212212(12)222?11??                                                          
'Australonereis Hartman, 1954'                                                  
111?1211??11122???11122??2-?-?-2-2????-211?2?-?---2-?-21212221112223211221122221
---2?11?11??-2?21212222?????2?2111122212221?211212????????222?11??              
'Ceratocephale Malmgren, 1867'                                                  
111?1(23)(12)2?111121?2?12122??2-?-?-2-111(12)11211?2?-?---2-?-2121212122222?211
12112?222?11?-11111(12)131?2121(12)222?????2?2112122212222?211(12)22????????222?
11??                                                                            
'Ceratonereis Kinberg, 1865'                                                    
11121212??1112122?121122121?211222????-211?2?-?---2-?-2121222112222(23)221?21121
222(12)222?112(12)1(12)1(13)2?11221222?????1(12)221211?--2222?111221???2???2(12)
22?11??                                                                         
'Cheilonereis Benham, 1916'                                                     
112?1211?21111112?12112112??211222????-111?22?11122211(12)22122211221132112?1121
221---?-(12)11211112?21212122????12?2122111212222?111221?2121222222?11??        
'Composetia Hartmann-Schr�der, 1985'                                            
11121211121112112?121121121?211222????-211?2?-?---2-?-21212221122223211(12)21122
221---?-112?11112?21212222?????2?2122122212222?2111211212212222(12)?11??        
'Dendronereides Southern, 1921'                                                 
11121211??11121?2?11122??2-?-?-2-11111?211?2?-?---2-?-2121222112222?1?--?1122221
---?-?---2?2?2??121(12)222?????2?(12)1(12)21(12)?--2112?(12)11(12)2(12)???????22
1(12)??1??                                                                      
'Dendronereis Peters, 1854'                                                     
112?1212??11121???1(12)122??2-?-?-2-1????-211?2?-?---2-?-21212221122223211??1112
221---?-?---112?2??1212222?????2?2122122212222?211122????????222??1??           
'Eunereis Malmgren, 1865'                                                       
11121211?211121?2?12122??2-?-?-2-(12)????-1(12)1?2(12)?11(12)(12)22(12)1(12)1212
22112222(23)2(12)12(12)1122221---2?(12)12111112?21212(12)22?????2?2122111212222?
1112211212(12)(12)22222?11??                                                    
'Gymnonereis Horst, 1919'                                                       
11121(23)12??11121?(12)?12122??2-?-?-2-11111?211?2?-?---2-?-21212(12)21112222211
11?-22222???111212111(13)1?212(12)1222?????2?2(12)1(12)12221222(12)?211(12)12???
?????222?11??                                                                   
'Hediste Malmgren, 1867'                                                        
11221211?211121?2?121121121?211222????-111?22?1(12)12221121212221122223211221122
221---?-(12)12111112?21212222?????2?2122111211222?(12)11221?21221222(12)(12)?11?
?                                                                               
'Imajimainereis de Le�n-Gonz�lez & Solis-Weiss, 2000'                           
111?1211?211121?2?121121121?2112211221?111?22?1112221121212221122223211??1122221
---?-1???11112?21212222?????2?1122121212222?111121?222212?222??1??              
'Kainonereis Chamberlin, 1919'                                                  
1(12)1?1211??11121?2?12122??2-?-?-2-?-----211?2?-?---2-?-212122211(23)2223211??1
122221---2?1?1?111?2?21212122????12?212211?--2222?1112212???????222212??        
'Kinberginereis Pettibone, 1971'                                                
111?1212??11121?2?12122??2-?-?-2-11212?211?2?-?---2-?-212122211222222121?1122221
---1?11?211112?11212222?????2?2122122212222?121222????????222??1??              
'Laeonereis Hartman, 1945'                                                      
111?12121?11121?2?11222??2-?-?-2-1121(12)?211?2?-?---2-?-21212221112223211221122
221---2?112?11112?21212222?????2?2122122212(12)(12)2?211122????????221111??     
'Leonnates Kinberg, 1865'                                                       
11(12)2121(12)12111212(12)?1(12)112(12)12(12)?211(12)211(12)11?211?2?-?---2-?-21
21222112222321(12)(12)21122221---2?11(12)111112?21212(12)22?????2?(12)1(12)(12)1
(12)(12)212(12)(12)(12)2(12)11(12)(12)(12)2??????22(12)(12)?11??                
'Leptonereis Kinberg, 1865'                                                     
111?1211??11121???12122??2-?-?-2-2????-211?2?-?---2-?-212122211?21132?--?1122121
---?-2???11112??1212222?????2???221??--2222??--?2??--------22??1??              
'Lycastonereis Rao, 1981'                                                       
11121211?212121?2?11122??2-?-?-2-112111211?2?-?---2-?-2121222112222(12)2112?112?
221---2?12?111132?21212222?????2?2122122212112?211112????????211??1??           
'Micronereides Day, 1963'                                                       
111?1221?121121?2?12122??2-?-?-2-2????-211?2?-?---2-?-2121222122222?221?2112?221
---2?2???12112??1212222?????2?2122122212222?21111??--------22??1??              
'Micronereis Clapar�de, 1863'                                                   
22?22211?111(12)21?2?22112??2-?-?-2-2????-112?12??---2-?-2121222122222?221?2212?
221---?-2???2?2?2?21212(12)22????12?212212?--2112?211122????????222?11??        
'Namalycastis Hartman, 1959'                                                    
111(12)11121111121?2?12122??2-?-?-2-2????-211?2?-?---2-?-2121222212222?2?--?112?
222????-2???2?2?2?1122(12)222?????2?(12)2121(12)(12)(12)12222?1(12)(12)22(12)?21
2212?222(34)(13)1?1                                                             
'Namanereis Chamberlin, 1919'                                                   
(12)11(12)11(12)1?11(12)(12)21?(12)?12122??2-?-?-2-2????-211?2?-?---2-?-21212222
12222?2?--?112?221---?-2???2?2?2?1222(12)222?????2?(12)2(12)21112(12)2222?(12)11
221?112(12)(12)2?2223(12)1?(12)                                                 
'Neanthes Kinberg, 1865'                                                        
11(12)(123)12(12)1?211121(12)2?121121(12)2(12)?2(12)(12)(12)22????-(12)(12)(12)?
2(12)?(12)(12)1222(12)12(12)21222112(12)(12)2(23)2(12)(12)(12)(12)112(12)221---2
?(12)(12)(12)11(12)(12)(13)2?21212222?????2?(12)12211(12)212222?(12)11(12)21?   
(12)(12)(12)(12)(12)(12)2222?11??                                               
'Nectoneanthes Imajima, 1972'                                                   
112?1211??11121?2?121121121?211222????-111?21?111222112121222112211?2121?1121221
---2?111111112?11211222?????2?11121??--2222?1111211212212?222?11??              
'Nereis Linnaeus, 1758'                                                         
111212(12)1?211121(12)(12)?12112(12)(12)2(12)?211(12)22????-(12)11?2(12)(12)(12)
11222(12)12121222112222(23)2(12)1221122221---2?2???111(13)2?21212122?????2?21221
(12)1212222?(12)1122(12)?(12)(12)2(12)(12)(12)2222?11??                         
'Nicon Kinberg, 1865'                                                           
111212(12)1?211121?2?12122??2-?-?-2-2????-211?2?-?---2-?-21212221(12)222232(12)1
221122221---2?11(12)111112?21212222?????2?(12)1221(12)(12)21(12)(12)2(12)?(12)11
(12)21?212(12)(12)2(12)2(12)2211??                                              
'Olganereis Hartmann-Schr�der, 1977'                                            
111?1211?211121?2?11122??2-?-?-2-11211?211?2?-?---2-?-212122211222222?--?112?221
---1??---12112??1212222?????2?2122111212222?1112212??????1222?11??              
'Paraleonnates Khlebovich & Wu, 1962'                                           
11121211??11121?2?12112(12)121?2112211(12)11?211?2?-?---2-?-21212221122223212??1
122221---?-11??11112??1212222?????2?12221??--2222?11122(12)???????22(12)(12)?11?
?                                                                               
'Parasetia Villalobos-Guerrero, Conde-Vela & Sato, 2022'                        
112?12111211121212121122121?211222????-211?2?-?---2-?-212122211222232112(12)112?
221---2?122111112?21212222?????2?2121122212221?1112222???????222?11??           
'Perinereis Kinberg, 1865'                                                      
11221211?211121?(12)?12112(12)(12)21?21(12)(12)22????-111?2(12)(12)12(12)122(12)
121212221122(12)232(12)12?112(12)221---2?(12)1(12)?111(13)2?21212222?????2?21221
112(12)2222?(12)(12)1221?(12)(12)(12)(12)(12)(12)2222?11??                      
'Platynereis Kinberg, 1865'                                                     
1(12)121211?211121?2?12112??12?11221(12)????-111?22?1?222112(12)12112211222232?-
-?1121221---?-2???11112?2121211(12)?????2?2122111212222?111221?212???2222?11??  
'Potamonereis Villalobos-Guerrero, Conde-Vela & Sato, 2022'                     
111?1211121112122212112(12)1212211222????-211?2?-?---2-?-2121222112222?221??1122
221---2?12211??-2?11212222?????2?(12)122111212222?1112211???????222?11??        
'Pseudonereis Kinberg, 1865'                                                    
11121211?211121?2?121111121?211222????-111?2(12)?12(12)(12)121121(12)12221122113
2(12)1?21122121---2?(12)12(12)1?1(13)2?21212(12)22?????2?(12)(12)22111212222??--
221???????2222?11??                                                             
'Rullierinereis Pettibone, 1971'                                                
111?1211?211121?2?12122??2-?-?-2-(12)????-211?2?-?---2-?-212122211222222?--?1122
221---?-?---11112??1212122?????2?2122111212222?211221?2121?1?222?11??           
'Simplisetia Hartmann-Schr�der, 1985'                                           
11121211??11121?2?12112(12)121?211222????-211?2?-?---2-?-2121222112222(23)2(12)1
2(12)1122221---?-(12)121111(13)2?21212222?????2?(12)122111211222?111(12)21?212  
(12)(12)(12)2222?11??                                                           
'Sinonereis Wu & Sun, 1979'                                                     
111?1211??11121?2?12122??2-?-?-2-2????-211?2?-?---2-?-21212221132223211121122221
---2?121111112?21212222?????2?2122111212222?1112211???????222?13??              
'Solomononereis Gibbs, 1971'                                                    
111?1212?211121?2?121121212?112212????-211?2?-?---2-?-21212221122222221?21122221
---?-2???11132?11221122????1(12)?2212121212222?111222????????222?11??           
'Stenoninereis Wesenberg-Lund, 1958'                                            
111?12122111121?2?12122??2-?-?-2-2????-211?2?-?---2-?-21212221122222221?21122222
2?22?12122?2?2?11221222?????2?2212122212222?1112211212212?222?11??              
'Tambalagamia Pillai, 1961'                                                     
111?1212?211121?1?12122??2-?-?-2-111?1?211?2?-?---2-?-2121212111222?211??112?222
?12?-?---1??-1?21212222?????2?2122122212222?211122????????222??1??              
'Tylonereis Fauvel, 1911'                                                       
111?1212??11121?1?11222??2-?-?-2-11211?211?2?-?---2-?-212122211221132?--?1122221
---?-?---11112?21212222?????2?2122122212222?211122????????222??1??              
'Tylorrhynchus Grube, 1866'                                                     
111?1212?211121?2?11122??2-?-?-2-1????-211?2?-?---2-?-2121222122222?221?21322211
---?-?---2?2?2??1221222?????2?2212111212222?122221?212212?222??1??              
'Typhlonereis Hansen, 1879'                                                     
11??1211?211121?2?12122??2-?-?-2-2????-211?2?-?---2-?-21212221142222221?21121221
---2?2???11112?22212222?????2?2122122212222?111221?212212?222??1??              
'Unanereis Day, 1962'                                                           
11??1211?211121?2?12112?121?211222????-211?2?-?---2-?-212122211221232?--?1122121
---1111?211132??1212222?????112122111212222?111221????????122??1??              
'Websterinereis Pettibone, 1971'                                                
11121211?(12)11121?2?12122??2-?-?-2-11211?211?2?-?---2-?-21212221122223211221122
221---?-111111112?21212222?????2?2122111212222?111221?212(12)2(12)2222?11??     
'Wuinereis Khlebovich, 1996'                                                    
111?1211?211121?2?121121121221122111112211?2?-?---2-?-212122211222232?--?112?221
---?-?---11132?21212222?????2?2122111212222?1112211???????222??1??              
;

END;
BEGIN ASSUMPTIONS;
OPTIONS DEFTYPE=unord PolyTCount=MINSTEPS;
END;
