# Supplementary material for: ﻿The Nereididae (Annelida) – diagnoses, descriptions, and a key to the genera
Source: Zookeys. 2023 Oct 11;1182:35–134. doi: 10.3897/zookeys.1182.104258 (PMC10585372; doi:10.3897/zookeys.1182.104258)
Supplement: Supplementary material 2 — Nereididae species Nexus format [file zookeys-1182-035_article-104258__-s002.nex]

#NEXUS

BEGIN DATA;
DIMENSIONS NTAX=158 NCHAR=146;

[!Nereididae species manuscript selection 13:34 12-Sep.-2023]
FORMAT MISSING=? GAP=- SYMBOLS="1234";

CHARLABELS
[1(31)] 'antennae'
[2(33)] 'palp orientation'
[3(34)] 'palpophore form'
[4(35)] 'palpophore surface'
[5(36)] 'palpostyles'
[6(37)] 'palpostyles form'
[7(38)] 'eyes'
[8(40)] 'prostomium anterior margin'
[9(41)] 'prostomium longitudinal groove'
[10(43)] 'tentacular belt length'
[11(44)] 'tentacular belt divided'
[12(45)] 'tentacular cirri number'
[13(46)] 'tentacular cirrophores'
[14(49)] 'ventral peristomial flap'
[15(50)] 'ventrum of anterior chaetigers'
[16(51)] 'oesophageal caeca'
[17(53)] 'jaw dentition'
[18(55)] 'everted pharynx form'
[19(56)] 'maxillary ring of pharynx'
[20(57)] 'maxillary ring papillae'
[21(58)] 'maxillary papillae arrangement'
[22(61)] 'maxillary ring paragnaths'
[23(62)] 'maxillary ring Pbars'
[24(64)] 'Area I conical paragnaths'
[25(67)] 'Area II conical paragnaths'
[26(69)] 'Area II rodlike paragnaths'
[27(72)] 'Area III conical paragnaths'
[28(74)] 'Area III lateral groups'
[29(75)] 'Area III rodlike paragnaths'
[30(77)] 'Area IV paragnaths'
[31(78)] 'Area IV conical paragnaths'
[32(80)] 'Area IV smooth bars'
[33(82)] 'Area IV rodlike paragnaths'
[34(84)] 'oral ring papillae'
[35(86)] 'oral ring papillae arrangement'
[36(87)] 'Area V papillae'
[37(89)] 'Area VI papillae'
[38(91)] 'Areas VIIVIII papillae'
[39(93)] 'Areas VIIVIII papillae rows'
[40(94)] 'oral ring paragnaths'
[41(95)] 'oral ring paragnaths arranged'
[42(96)] 'Areas V VI paragnaths'
[43(97)] 'oral ring pyramidal paragnaths'
[44(98)] 'oral ring crown paragnaths'
[45(100)] 'Area V conical paragnaths'
[46(102)] 'Area V cones arranged'
[47(103)] 'Area VI paragnaths'
[48(104)] 'Area VI paragnaths arranged'
[49(105)] 'Area VI conical paragnaths'
[50(107)] 'Area VI smooth bars'
[51(109)] 'Area VI shieldshaped bars'
[52(111)] 'Area VI rod paragnaths'
[53(113)] 'Areas VIIVIII paragnaths'
[54(114)] 'Areas VIIVIII cone paragnaths'
[55(116)] 'Areas VIIVIII cones arranged'
[56(117)] 'Areas VIIVIII cones sizes'
[57(118)] 'Areas VIIVIII Pbars'
[58(119)] 'Areas VIIVIII Pbar arrangement'
[59(120)] 'Areas VIIVIII rod paragnaths'
[60(123)] 'transverse dorsal lamellae'
[61(126)] 'middorsal papilla'
[62(128)] 'notopodium development'
[63(129)] 'dorsal notopodial ligule'
[64(130)] 'dorsal notopodial ligule first'
[65(131)] 'dorsal notopodial ligule anterior'
[66(132)] 'dorsal notopodial ligule posterior'
[67(133)] 'dorsal notopodial ligule posterior width'
[68(134)] 'dorsal notopodial ligule posterior size'
[69(135)] 'dorsal notopodial branchiae'
[70(136)] 'prechaetal notopodial lobe'
[71(137)] 'prechaetal notopodial lobe size'
[72(138)] 'prechaetal notopodial lobe location'
[73(140)] 'notopodial acicular process'
[74(142)] 'acicular notopodial ligule'
[75(143)] 'acicular notopodial ligule form'
[76(144)] 'dorsal cirrus branchiae'
[77(146)] 'dorsal cirrus subterminal'
[78(147)] 'dorsal cirrus terminal'
[79(148)] 'dorsal cirrus terminal all'
[80(149)] 'dorsal cirrophore'
[81(150)] 'dorsal cirrophore development'
[82(151)] 'dorsal cirrophore vascular'
[83(152)] 'dorsal cirrophore expanded'
[84(156)] 'neuropodial prechaetal lobe'
[85(158)] 'neuropodial prechaetal lobe form'
[86(159)] 'neuropodial postchaetal lobe'
[87(160)] 'neuropodial postchaetal lobe length'
[88(161)] 'neuropodial postchaetal lobe distribution'
[89(162)] 'neuropodial postchaetal lobe form'
[90(164)] 'ventral neuropodial ligule anterior'
[91(165)] 'ventral neuropodial ligule anterior length'
[92(166)] 'ventral neuropodial ligule posterior'
[93(167)] 'ventral neuropodial ligule posterior length'
[94(168)] 'accessory ventral cirrus'
[95(170)] 'accessory ventral cirri length'
[96(172)] 'notoaciculae chaetigers 1 2'
[97(173)] 'notochaetae chaetigers 3 4'
[98(174)] 'notochaetae heterogomph spinigers'
[99(175)] 'notochaetae homogomph spinigers'
[100(176)] 'notochaetae sesquigomph spinigers'
[101(177)] 'notochaetae homogomph falcigers'
[102(178)] 'notochaetae homogomph falcigers tendon'
[103(180)] 'notochaetae homogomph falcigers articulation'
[104(182)] 'notochaetae homogomph falcigers blade smooth'
[105(183)] 'notochaetae homogomph falcigers bidentate'
[106(184)] 'notochaetae homogomph falcigers bidentate gap'
[107(185)] 'notochaetae homogomph falcigers multidentate large'
[108(186)] 'notochaetae homogomph falcigers multidentate small'
[109(187)] 'notochaetae sesquigomph falcigers'
[110(189)] 'notochaetae sesquigomph falcigers bifid'
[111(190)] 'neurochaetae dorsal fascicle heterogomph spinigers'
[112(191)] 'neurochaetae dorsal fascicle homogomph spinigers'
[113(192)] 'neurochaetae dorsal fascicle sesquigomph spinigers'
[114(193)] 'neurochaetae dorsal fascicle sesquigomph falcigers'
[115(194)] 'neurochaetae dorsal fascicle sesquigomph falcigers smooth'
[116(195)] 'neurochaetae dorsal fascicle heterogomph falcigers anterior'
[117(196)] 'neurochaetae dorsal fascicle heterogomph falcigers posterior'
[118(197)] 'neurochaetae dorsal fascicle heterogomph falcigers smooth'
[119(198)] 'neurochaetae dorsal fascicle heterogomph falcigers teeth'
[120(200)] 'neurochaetae dorsal fascicle falcigers fused'
[121(202)] 'neurochaetae dorsal fascicle homogomph falcigers anterior'
[122(203)] 'neurochaetae dorsal fascicle homogomph falcigers posterior'
[123(204)] 'neurochaetae ventral fascicle sesquigomph falcigers'
[124(205)] 'neurochaetae ventral fascicle sesquigomph falcigers bifid'
[125(206)] 'neurochaetae ventral fascicle heterogomph spinigers'
[126(207)] 'neurochaetae ventral fascicle heterogomph spinigers anterior serrated'
[127(208)] 'neurochaetae ventral fascicle heterogomph spinigers posterior serrated'
[128(209)] 'neurochaetae ventral fascicle homogomph spinigers'
[129(210)] 'neurochaetae ventral fascicle sesquigomph spinigers'
[130(211)] 'neurochaetae ventral fascicle heterogomph falcigers'
[131(212)] 'neurochaetae ventral fascicle heterogomph falcigers bowed'
[132(213)] 'neurochaetae ventral fascicle heterogomph falcigers anterior long'
[133(214)] 'neurochaetae ventral fascicle heterogomph falcigers anterior xlong'
[134(215)] 'neurochaetae ventral fascicle heterogomph falcigers anterior short'
[135(216)] 'neurochaetae ventral fascicle heterogomph falcigers posterior long'
[136(217)] 'neurochaetae ventral fascicle heterogomph falcigers posterior xlong'
[137(218)] 'neurochaetae ventral fascicle heterogomph falcigers posterior short'
[138(219)] 'neurochaetae ventral fascicle heterogomph falcigers tendon'
[139(220)] 'neurochaetae ventral fascicle heterogomph falcigers bifid'
[140(221)] 'neurochaetae ventral fascicle homogomph falcigers anterior'
[141(222)] 'neurochaetae ventral fascicle homogomph falcigers posterior'
[142(225)] 'pygidium form'
[143(226)] 'anal cirri form'
[144(228)] 'dorsal cirrophores of chaetigers 5 7'
[145(233)] 'pygidium of male epitokes'
[146(236)] 'oocyte form'
;

STATELABELS
1 'present' 'absent',
2 'anteriorly directed' 'ventrally directed',
3 'barrel-shaped, more or less equal width' 'massive sub-conical, flattened',
4 'without grooves or striae' 'with a single transverse groove'
     'with several oblique grooves',
5 'present' 'absent palps undivided minute',
6 'spherical' 'subconical' 'acutely conical',
7 'present' 'absent',
8 'entire' 'indented',
9 'present' 'absent',
10 'equal to or shrter than chaetiger 1' 'longer than chaetiger 1',
11 'fused' 'two distinct segments',
12 'four pairs' 'three pairs',
13 'present' 'absent (cirri undivided)',
14 'present' 'absent',
15 'smooth' 'with rows of tubercles',
16 'present' 'absent',
17 'smooth or slightly crenulate' 'with dentate cutting edge',
18 'cylindrical' 'a truncate cone',
19 'divided into discrete Areas' 'undivided',
20 'present' 'absent',
21 'solitary' 'in tufts',
22 'present' 'absent',
23 'present' 'absent',
24 'present' 'absent',
25 'present' 'absent',
26 'present' 'absent',
27 'present' 'absent',
28 'present' 'absent',
29 'present' 'absent',
30 'present' 'absent',
31 'present' 'absent',
32 'present' 'absent',
33 'present' 'absent',
34 'present' 'absent',
35 'solitary' 'arranged in tufts',
36 'present' 'absent',
37 'present' 'absent',
38 'present' 'absent',
39 'a single row' 'a double row',
40 'present' 'absent',
41 'with discrete Areas V VI VIIVIII' 'comprising a continuous ring',
42 'form distinct groups' 'not recognisably distinct',
43 'present' 'absent',
44 'present' 'absent',
45 'present' 'absent',
46 'in a triangle' 'in a longitudinal line' 'irregular',
47 'present' 'absent',
48 'in a roughly circular group' 'in lines or arcs',
49 'present' 'absent',
50 'present' 'absent',
51 'present' 'absent',
52 'present' 'absent',
53 'present' 'absent',
54 'present' 'absent',
55 'in isolated patches' 'in one or more irregular lines',
56 'similar or irregular' 'differentiated',
57 'present' 'absent',
58 'interspersed with cones' 'forming a separate band',
59 'present' 'absent',
60 'present' 'absent',
61 'present' 'absent',
62 'with at least one distinct ligule or lobe' 'strongly reduced',
63 'present' 'absent',
64 'chaetiger 1' 'chaetiger 3' 'chaetiger 4' 'chaetiger 5',
65 'markedly elongate' 'not markedly elongate' 'markedly reduced',
66 'markedly elongate' 'not markedly elongate',
67 'markedly broader' 'not markedly broader',
68 'absent' 'markedly reduced' 'not markedly reduced',
69 'divided into numerous branchia' 'not divided',
70 'present' 'absent',
71 'smaller than dorsal ligule' 'approximately equal to other ligules',
72 'present on all chaetigers' 'restricted to anterior chaetigers',
73 'present' 'absent',
74 'present' 'absent',
75 'similar to length of neuropodial acicular ligule' 'prolonged, distinctly longer than neuropodial acicular ligule'
     'reduced, much shorter than neuropodial acicular ligule',
76 'divided into numerous branchial filaments' 'not divided',
77 'sub-terminally attached' 'not sub-terminally attached',
78 'terminally attached' 'not terminally attached',
79 'terminally attached throughout' 'not terminally attached throughout',
80 'simple, lacking basal cirrophore' 'arising from basal cirrophore',
81 'short, at most as long as ventral notopodial ligule' 'much longer than ventral notopodial ligule',
82 'enlarged and vascularised' 'not enlarged and vascularised',
83 'expanded and leaflike' 'cylindrical throughout',
84 'present' 'absent',
85 'projecting beyond postchaetal' 'not projecting',
86 'present' 'absent',
87 'projecting 'not projecting beyond end of t',
88 'present throughout all chaetigers' 'restricted to anterior chaetigers',
89 'digitiform' 'flattened',
90 'present' 'absent',
91 'about as long as acicular neuropodial ligule' 'short, up to half length of acicular neuropodial ligule',
92 'present' 'absent',
93 'similar to length of acicular neuropodial ligule' 'longer than acicular neuropodial ligule'
     'short, up to half length of acicular neuropodial ligule',
94 'present' 'absent',
95 'superior ventral cirrus longer' 'superior ventral cirrus similar'
     'superior ventral cirrus shorter',
96 'present' 'absent',
97 'present' 'absent',
98 'present' 'absent',
99 'present' 'absent',
100 'present' 'absent',
101 'present' 'absent',
102 'present' 'absent',
103 'fused on some chaetigers' 'with blade free throughout',
104 'present' 'absent',
105 'present' 'absent',
106 'present' 'absent',
107 'present' 'absent',
108 'present' 'absent',
109 'present' 'absent',
110 'distally bifid' 'with a single tooth',
111 'present' 'absent',
112 'present' 'absent',
113 'present' 'absent',
114 'present' 'absent',
115 'serrated' 'smooth',
116 'present' 'absent',
117 'present' 'absent',
118 'smooth' 'serrated',
119 'only slightly longer proximally' 'much longer proximally',
120 'present' 'absent',
121 'present' 'absent',
122 'present' 'absent',
123 'present' 'absent',
124 'distally bifid' 'with a single distal tooth',
125 'present' 'absent',
126 'evenly serrated throughout' 'coarsely serrated proximally',
127 'finely serrated proximally' 'coarsely serrated proximally',
128 'present' 'absent',
129 'present' 'absent',
130 'present' 'absent',
131 'tapering, with straight margin' 'bowed, with convex margin',
132 'present' 'absent',
133 'present' 'absent',
134 'present' 'absent',
135 'present' 'absent',
136 'present' 'absent',
137 'present' 'absent',
138 'with recurved terminal tooth a' 'lacking distinct tendon',
139 'terminally bifid' 'with a single terminal tooth',
140 'present' 'absent',
141 'present' 'absent',
142 'funnel-shaped, crenulated or multiincised' 'bilobate'
     'trilobate, with paired lateral lobes' 'multi-incised and button-shaped',
143 'cirriform or conical' 'short and stout'
     'flattened',
144 'unmodified' 'modified into flattened elytriform discs'
     'modified into spherical globular structures',
145 'unmetamorphosed' 'with pygidial rosette',
146 'spherical' 'ovoid',
;

MATRIX 
'Alitta brandti Malmgren, 1865'                                                 
11??1211?21112112?121121121?211222????-111?2111212221121212221122213211121121221
---2?111111132?21212222?????2?2122111212222?111221?212212?222?112?              
'Alitta succinea (Leuckart, 1847)'                                              
112?1211?211121?2?121121121?211222????-111?2(12)21112221121212221122113212121121
221---2?111111112?11212222?????2?2122111212222?111221?212212?222?111?           
'Alitta virens (M. Sars, 1835)'                                                 
11??1211?21112112?12112(12)121?211222????-111?2(12)21112221121212221122213212121
121221---2?111111112?21212222?????2?2122112212222?111221?212212?222?111?        
'Australonereis ehlersi Hartman, 1954'                                          
111?1211?211122?2?11122??2-?-?-2-2????-211?2?-?---2-?-21212221112223211221122221
---2?112112132?21212222?????2?2111122212221?211212????????222?11??              
'Ceratocephale abyssorum (Hartman & Fauchald, 1971)'                            
11??1222?111121?2?12122??2-?-?-2-111211211?2?-?---2-?-2121212122222?21112112?222
112122???12131121211222?????2?2112122212222?211112????????222?11??              
'Ceratocephale aureola Hutchings & Reid, 1990'                                  
111?1312?111121?2?12122??2-?-?-2-111211211?2?-?---2-?-2121212122222?211??112?222
111?-1???11131121212222?????2?2112122212222?211122????????222??1??              
'Ceratocephale pacifica (Hartman, 1960)'                                        
111?1322?111121?2?12112??2-?-?-2-111212211?2?-?---2-?-2121212122222?211??112?222
211?-11??12131121212222?????2?2112122212222?211122????????222??1??              
'Ceratocephale setosa Hutchings & Reid, 1990'                                   
111?1312?111121?2?12122??2-?-?-2-111211211?2?-?---2-?-2121212122222?21112112?222
211?-1212?-?-1121212222?????2?21121222122212211222????????222??1??              
'Ceratonereis australis (Hartmann-Schr�der, 1980)'                              
111?1212??111212??12112?121?211222????-211?2?-?---2-?-21212221122222221??1121222
122?-?---11112??1221222?????12221211?--2222?1112211??????2122??1??              
'Ceratonereis japonica Imajima, 1972'                                           
111?1212??1112122?1211221211211222????-211?2?-?---2-?-21212221122222221??1121222
122?-12?211132?11221222?????122212111212222?1112212??????2222??1??              
'Ceratonereis mirabilis Kinberg, 1865'                                          
111?1212?21112122?12112?121?211222????-211?2?-?---2-?-21212221122222221?21121222
122?-122(12)11132?11221222?????11121211?--2222?111221(12)2122122122??1??        
'Ceratonereis perkinsi Hartmann-Schr�der, 1985'                                 
111?1212?21112122?12112?121?211222????-211?2?-?---2-?-21212221122222221?21121222
122?-122(12)11112??1221222?????122212111212222?11122112122122222??1??           
'Cheilonereis cyclurus (Harrington, 1897)'                                      
11??1211?21111112?121121121?211222????-111?22?1112221122212221122113211221121221
---2?111211112?21212122????12?2122111212222?111221?2121222222?11??              
'Composetia marmorata Horst, 1924'                                              
111?1211?211121?2?121121121?211222????-211?2?-?---2-?-2121222112222?211??112?221
---2?1????-?-2?212?2222?????2???221??--2222??--?2??--------22??12?              
'Composetia paucidentata (Moore, 1903)'                                         
11??1211?211121?2?12112(12)12(12)?211222????-111?22?2??2221111212221122223211121
122221---?-112111112?21212222?????2?2122122212222?211121?212212?222?11??        
'Composetia scotiae (Berkeley & Berkeley, 1956)'                                
11??1211?211121?2?121121121?211222????-211?2?-?---2-?-21212221122223211221122221
---2?111111112?21212222?????2?1122112212222?111221?212????222??1??              
'Composetia vermillionensis (Fauchald, 1972)'                                   
11??1221??11121?2?12112112??22?222????-211?2?-?---2-?-21212221122222221?11122221
---2?2???12132??1212222?????2?2122111212222?111222????????222??1??              
'Composetia versipedata (Ehlers, 1887)'                                         
111?1211??11121?2?12112?121?211222????-(12)11?22?(12)?(12)2222?21212221122223211
??1122221---?-?---11112??1212222?????2???221??--2222??--?2??--------22??1??     
'Dendronereides heteropoda Southern, 1921'                                      
111?1211??11121?2?11122??2-?-?-2-11111?211?2?-?---2-?-2121222112222?1?--?1122221
---?-?---2?2?2??1211222?????2?211212?--2112?211112????????212??1??              
'Dendronereis arborifera Peters, 1854'                                          
11??1212??11121???12122??2-?-?-2-1????-?-------------------22112222?2?--?111?221
---?-?---?-?-2??12?2222?????2???221??--2222??--?2??--------22??1??              
'Eunereis elitoralis (Eliason, 1962)'                                           
11??1211?211121?2?12112??21?211222????-111?22?1212221121212221122223221?21122221
---2?2???12112?212121221???12?2122111212222?111221?212212?222??1??              
'Eunereis longissima (Johnston, 1840)'                                          
11??1211?211121?2?12122??2-?-?-2-2????-111?22?1112222?21212221122223221?11122221
---2?2???11112?21212122????12?2122111212222?1112211212212?222?11??              
'Eunereis marri (Monro, 1939)'                                                  
11??1211?211121?2?12122??2-?-?-2-2????-121?21?1?12221121212221122222221??1122221
---?-?---11112??1212122?1???2?2122111212222?111221?212????222??1??              
'Eunereis paitillae Fauchald, 1977'                                             
11??1211?211121?2?12122??2-?-?-2-2????-111?22?1221221111212221122223211221122221
---2?112111112?21212222?????2?2122111212222?1112211212122?222??1??              
'Eunereis patagonica (McIntosh, 1885)'                                          
11??1211?211121?2?12122??2-?-?-2-2????-111?22?1212221121212221122223211121122221
---2?111112112?21212222?????2?2122111212222?211111?2122121222?11??              
'Eunereis wailesi (Berkeley & Berkeley, 1954)'                                  
11??1211?211121?2?12122?121?211222????-111?22?1?12221121212221122223221?11122221
---2?2???11112?212121221????2?2122111212222?111221?212212?222??1??              
'Gymnonereis minyami Hutchings & Reid, 1990'                                    
111?1312??11121?2?12122??2-?-?-2-11111?211?2?-?---2-?-21212121112222211???-22222
?12?-121211131??1211222?????2?211112?--2221?211212????????222??1??              
'Gymnonereis yurieli Hutchings & Reid, 1990'                                    
111?1312??11121?2?12122??2-?-?-2-11111?211?2?-?---2-?-21212121112222211???-22222
?11?-121211131??1211222?????2?211212?--2222?211112????????222?11??              
'Hediste diversicolor (O.F. M�ller, 1776)'                                      
11??1211?211121?2?121121121?211222????-111?22?1112221121212221122223211221122221
---2?112111112?21212122?????2?2122111211222?111221?212212?222?11??              
'Hediste japonica (Izuka, 1908)'                                                
112?1211?211121?2?121121121?211222????-111?22?1112221121212221122223212121122221
---2?111111112?21212222?????2?2122112211222?211121?212222?211?11??              
'Hediste limnicola (Johnson, 1903)'                                             
11??1211?211121?2?121121121?211222????-111?22?1112221121212221122223211221122221
---2?112111112?21212222?????2?2122112211222?111121?212212?222?11??              
'Imajimainereis pacifica de Le�n-Gonz�lez & Sol�s-Weiss, 2000'                  
111?1211?211121?2?12112?121?2112211221?111?22?1112221121212221122223211?21122221
---2?12?111112?21212222?????2?1122121212222?111121?222212?222??1??              
'Kainonereis alata Chamberlin, 1919'                                            
121?1211??11121?2?12122??2-?-?-2-2????-211?2?-?---2-?-212122211(23)2223211??1122
221---2?121(12)111?2?21212122????12?212211?--2222?1112212???????222212??        
'Laeonereis culveri (Webster, 1879)'                                            
111?12121?11121???11222??2-?-?-2-1??1?-?-------------------22111222?2?--?112?221
---?-?---?-?-2?21212222?????2?2122122212222?211122????????221111??              
'Leonnates crinitus Hutchings & Reid, 1991'                                     
111?1211121112121?121121121?2112211211?211?2?-?---2-?-21212221122223211??1122221
---2?112111112?21212222?????2?2122122212112?2112212???????222??1??              
'Leonnates indicus Kinberg, 1865'                                               
11??1211121112121?11112212??2112211211?211?2?-?---2-?-21212221122223212221122221
---2?111111112?21212122???1?2?2121122212111?2112222???????222?11??              
'Leonnates crosnieri de Le�n-Gonz�lez & Salazar-Vallejo, 2003'                  
11121211121112121?11112212??2112211211?211?2?-?---2-?-21212221122223212??112?221
---2?11?111112?21212122?????2???221??--2222??--?2??--------22??1??              
'Leonnates decipiens Fauvel, 1929'                                              
11??1211121112121?121122121?2112211211?211?2?-?---2-?-212122211222232121?1122221
---2?111111112?21212222?????2?21121112122212211221????????222??1??              
'Leonnates fujianensis (He & Wu, 1989)'                                         
112?12111?11111???121121121?2112211221?211?2?-?---2-?-21212221122223211??1122221
---?-12?111112??1212222?????2?112211?--2222?11122??--------22??1??              
'Leonnates nipponicus Imajima, 1972'                                            
111?1211121112121?11112212??2112211211?211?2?-?---2-?-212122211222232122?1122221
---2?111111112?21212222?????2?2122122212112?111?2?2--------22??1??              
'Leonnates stephensoni Rullier, 1965'                                           
111?1212121112121?12112?12??2112211111?211?2?-?---2-?-21212221122223212121122221
---2?111111112?21212222?????2?2122122212112?211122????????222??1??              
'Leptonereis laevis Kinberg, 1865'                                              
11??1211??11121???12122??2-?-?-2-2????-211?2?-?---2-?-212122211?21132?--?1122121
---?-2???11112??1212222?????2???221??--2222??--?2??--------22??1??              
'Lycastonereis indica Rao, 1981'                                                
111?1211?212121?2?11122??2-?-?-2-112111211?2?-?---2-?-2121222112222(12)2112?112?
221---2?12?111132?21212222?????2?2122122212112?211112????????211??1??           
'Micronereides capensis Day, 1963'                                              
111?1221?121121?2?12122??2-?-?-2-2????-211?2?-?---2-?-2121222122222?221?2112?221
---2?2???12112??1212222?????2?2122122212222?21111??--------22??1??              
'Micronereis bansei (Hartmann-Schr�der, 1979)'                                  
22??2211?111221?2?22112??2-?-?-2-2????-112?12?2??2222?2121222122222?221?2212?221
---2?2???2?2?2?21212222?????2?2122122212112?211122????????222?11??              
'Micronereis halei Hartman, 1954'                                               
22??2211??11221?2?22112??2-?-?-2-2????-111?1?-?---2-?-2121222122222?221?2212?221
---?-2???2?2?2??1212122????12?212212?--2112?211122????????222?11??              
'Namalycastis abiuma (Grube, 1872) species group'                               
111211121111121?2?12122??2-?-?-2-2????-211?2?-?---2-?-2121222212222?2?--?112?222
????-2???2?2?2?11221222?????2?2212111212222?111221?212212?222411?1              
'Namalycastis hawaiiensis (Johnson, 1903)'                                      
11?111121111121?2?12122??2-?-?-2-2????-211?2?-?---2-?-2121222212222?2?--?112?222
????-2???2?2?2?11222222?????2?2222111212222?111221?212212?222411??              
'Namalycastis nicolae Glasby, 1999'                                             
11?11112?111121?2?12122??2-?-?-2-2????-211?2?-?---2-?-2121222212222?2?--?112?222
????-2???2?2?2?11221222?????2?2212111212222?111221?212212?222311??              
'Namanereis littoralis (Grube, 1872) species group'                             
11?11111?11(12)121?2?12122??2-?-?-2-2????-211?2?-?---2-?-2121222212222?2?--?112?
221---2?2???2?2?2?12222222?????2?2212111222222?211221?122122?222311?2           
'Namanereis quadraticeps (Blanchard in Gay, 1849) species group'                
11111111?11(12)121?2?12122??2-?-?-2-2????-211?2?-?---2-?-2121222212222?2?--?112?
221---2?2???2?2?2?11221222?????2?1222111222222?211221?122122?222321?1           
'Neanthes abyssorum Hartman, 1967'                                              
11??1221?211121?1?12112112(12)?211222????-111?22?1112222?21212221122223221?21122
221---2?2???11112?21212222?????2?2122111212222?111221?212212?222??1??           
'Neanthes agnesiae (Augener, 1918)'                                             
11??1211??11121???121121121?211222????-111?21?1(12)12221?212122211222232(12)1??1
122221---?-2???111(13)2??1212222?????2?21221??--2222?111221?212221?222??1??     
'Neanthes agulhana (Day, 1963)'                                                 
11??1211??11121???121121121?211222????-111?21?1(12)122211212122211222232(12)1??1
122221---?-2???111(13)2??1212222?????2?21221??--2222?111221?212221?222??1??     
'Neanthes arenaceodentata (Moore, 1903)'                                        
11??1211?211121?2?121121121?211222????-122?21?1112221121212221122223212121121221
---2?111111112?21212222?????2?2122111212222?211121?212212?222?11??              
'Neanthes augeneri (Gravier & Dantan, 1934)'                                    
11?21211??111212??121121121?211222????-111?21?1(12)122211212122211222232(12)1??1
122221---?-2???111(13)2??1212222?????2?21221??--2222?111221?212221?222??1??     
'Neanthes bassi Wilson, 1984'                                                   
11??1211?211121?2?12112(12)121?211122????-111?2(12)21112221122212221122223221?11
122221---2?112111132?21212222?????2?1122111212222?111221?212221?222?11??        
'Neanthes biseriata Hutchings & Turvey, 1982'                                   
11??1211?211121?2?121121121?211(12)22????-111?2111112221121212221122223211221122
221---2?2???11132?21212222?????2?2122111212222?111221?221221?222?11??           
'Neanthes bongcoi Pillai, 1965'                                                 
11??1211?211121?2?12112(12)121?211222????-111?22?1112221121212221122223212121122
221---?-111111132?21212222?????2?2122111212222?111221?212212?222?11??           
'Neanthes caudata (sensu Delle Chiaje, 1827)'                                   
11??1211??11121???121121121?211222????-122?21?1112221121212221122223212??1121221
---?-11??11132??1212222?????2?21221??--2222?111221?212212?222??1??              
'Neanthes cricognatha (Ehlers, 1904)'                                           
11??1211?211121?2?121121121?211222????-122?2131112221121212221122223212121122221
---2?111111112?21212222?????2?2122111212222?211121?212212?222?11??              
'Neanthes flindersi Wilson, 1984'                                               
11??1211?211121?2?12112?12(12)?211222????-111?22?1112221121212221122223211221122
221---2?112111132?21212222?????2?2122111212222?111121?212221?222?11??           
'Neanthes galetae Fauchald, 1977'                                               
11??1211?21112112?12112?121?211122????-111?22?1112221121212221122223211221122221
---2?2???11112?21212222?????2?1122111212222?111221?122221?222?11??              
'Neanthes isolata Hutchings & Turvey, 1982'                                     
11??1211?211121?2?121121121?211(12)22????-111?2121112221121212221122223221?11122
221---2?2???11132?21212222?????2?2122111212222?111221?122221?222?11??           
'Neanthes kerguelensis (McIntosh, 1885)'                                        
11??1211?211121?2?12112(12)12(12)?211222????-(12)11?22?(12)(12)1222(12)121212221
122223211221122221---2?112111112?21212222?????2?2122112212222?111121?212122?222?
11??                                                                            
'Neanthes meggitti (Monro, 1931)'                                               
11??1211?211121?2?121121121?211222????-111?2111112221121212221122223212121122221
---2?122111112?21212222?????2?2122111212222?111221?122122?222??1??              
'Neanthes negomboensis De Silva, 1965'                                          
11??1211?211121?2?121121121?211222????-111?22?(12)?12221121212221122223211221122
221---2?111111112?21212222?????2?2122122212112?211122????????222??1??           
'Neanthes nubila (Savigny, 1822)'                                               
11??1211?211121?2?12112?121?211122????-111?22?1112221121212221122223211221122221
---2?112111112?21212222?????2?2122111212222?111221?212122?222?11??              
'Neanthes pachychaeta (Fauvel, 1918)'                                           
111?1211?211121?2?121121121?211222????-(12)11?22?(12)11222(12)(12)21212221122223
211221122221---2?112111112??1212222?????2?2122111211222?111221?212122?222?11??  
'Neanthes sexoculata Cantone, 1990'                                             
11??1211?211121?2?121121121?211222????-111?21?1112221121212221122113221?21121221
---2?2???11132?21212222?????2?2122111212222?211221?221221?222??1??              
'Neanthes tasmani Bakken, 2002'                                                 
11??1211??11121?2?121121121?211(12)22????-111?22?1112221121212221122222211221122
221---?-112111132?21212222?????2?212211?--2222?111221?212122?222?11??           
'Neanthes uncinula Russell, 1962'                                               
11??1211?211121?2?12112?122?211222????-111?22?2??2221121212221122223221?1112?221
---2?1222112?2?21212222?????2?1112122211222?111121????122?222??1??              
'Neanthes unifasciata (Willey, 1905)'                                           
11??1211?211121?2?12112(12)121?211(12)22????-111?22?1112221121212221122223221?21
122221---2?2???11112?21212222?????2?2122111212222?111221?212122?222?11??        
'Neanthes uniseriata Hutchings & Turvey, 1982'                                  
11??1211?211121?2?121121121?211(12)22????-111?21?1112221121212221122223221?11122
221---?-2???122?2?21212222?????2?2122111212222?111221?212221?222??1??           
'Neanthes vaalii Kinberg, 1865'                                                 
11??1211?211121?2?121121121?211122????-111?2111112221121212221122223211221122221
---2?2???11112?21212222?????2?2122111212222?111221?122221?222?11??              
'Nectoneanthes oxypoda (Marenzeller, 1879)'                                     
112?1211??11121?2?121121121?211222????-111?212111222112121222112211?2121?1121221
---2?111111112?11211222?????2?11121??--2222?1111211212212?222?11??              
'Nereis bifida Hutchings & Turvey, 1982'                                        
11??1211?211121?2?12112?(12)2(12)?211222????-111?22?1112221121212221122222221?21
122221---2?2???11112?21212122?1???2?2122111212222?111221?212122?222?11??        
'Nereis brisbanensis Hartmann-Schr�der, 1990'                                   
11??1211?211121?2?121121121?211222????-111?2121112221121212221122222221?21122221
---?-2???11112?21212122??1??2?2122111212222?111221????????222?11??              
'Nereis cirriseta Hutchings & Turvey, 1982'                                     
11??1211??11121?2?12112?12(12)?211222????-111?22?1112221121212221122223221?21122
221---?-2???11112?21212122????12?212211?--2222?111221?212122?222?11??           
'Nereis cockburnensis Augener, 1913'                                            
11??1211?211121?2?12112(12)121?211122????-111?2(12)11112221121212221122222221?21
122221---2?2???11112?21212122????12?2122111212222?111221?212122?222?11??        
'Nereis denhamensis Augener, 1913'                                              
11??1211?211121?2?12112(12)121?211222????-111?22?1112221121212221122223221?21122
221---2?2???11112?21212122???1?2?2122111212222?111221?212122?222?11??           
'Nereis heirissonensis Augener, 1913'                                           
11??1211?211121?2?12112?12??211222????-111?22?2??2221121212221122222221?21122221
---2?2???11112?21212122??11?2?2122111212222?111221?212122?222?11??              
'Nereis jacksoni Kinberg, 1865'                                                 
11??1211?211121?2?12112(12)121?211222????-111?21?1112221121212221122222221?21122
221---2?2???11112?21212122???112?2122111212222?111221?212122?222?11??           
'Nereis pelagica Linnaeus, 1758'                                                
11??1211?211121?2?12112(12)121?211(12)22????-111?2(12)21112221121212221122223221
?21122221---2?2???11112?21212122????12?2122111212222?111221?122221?222?11??     
'Nereis posidoniae Hutchings & Rainer, 1979'                                    
11??1211?211121?2?12112?121?211222????-111?22?2??22211212122211222232112?1122221
---?-2???11112?212121221????2?2122111212222?211221?212122?222?11??              
'Nereis profundi Kirkegaard, 1956'                                              
11??1221?111121?2?121121121?211222????-111?21?1?12221121212221122223221?21122221
---2?121211112??1212122????12?2122111212222?111221????????222??1??              
'Nereis spinigera Hutchings & Turvey, 1982'                                     
11??1211?211121?2?12112(12)(12)2??211222????-111?22?(12)112221121212221123222221
?21122221---2?2???11112?21212122?1???2?2122121212222?111221?212122?222?11??     
'Nereis triangularis Hutchings & Turvey, 1982'                                  
11??1211?211121?2?12112(12)121?211222????-111?22?1112221121212221122223221?21122
221---2?2???11112?21212122??11?2?2122111212222?111221?212122?222?11??           
'Nereis zonata Malmgren, 1867'                                                  
11??1211?211121?2?12112(12)121?211222????-111?22?1112221121212221122223221?21122
221---2?2???11112?21212122????12?2122111212222?111221?122122?222?11??           
'Nicon ablepsia Wang, Cheng & Wang, 2021'                                       
11??1221?111121?2?12122??2-?-?-2-2????-211?2?-?---2-?-2121222122222?221?21122221
---?-?---?-?-2??1212222?????2?2122111212222?211121????????222??1??              
'Nicon abyssalis Hartman, 1967'                                                 
11??1221??11121???12122??2-?-?-2-2????-211?2?-?---2-?-2121222122222?221?21122221
---?-?---?-?-2??1212222?????2?112212?--2222?111121????????222??1??              
'Nicon aestuariensis Knox, 1951'                                                
11??1211??11121???12122??2-?-?-2-2????-211?2?-?---2-?-2121222112222?211?21122221
---?-11??11112?21212222?????2?1122111212222?111221????????222??1??              
'Nicon japonicus Imajima, 1972'                                                 
11??1211?211121???12122??2-?-?-2-2????-211?2?-?---2-?-2121222112222?211221122221
---2?111111132?21212222?????2?2122112211222?111221?212122?222??1??              
'Nicon maculata Kinberg, 1865'                                                  
11??1211?211121?2?12122??2-?-?-2-2????-211?2?-?---2-?-2121222122222?221221122221
---2?112111112?21212222?????2?2122111212222?211121?212212?222?11??              
'Nicon moniloceras Hartman, 1940'                                               
111?1211?211121?2?12122??2-?-?-2-2????-211?2?-?---2-?-2121222122222?221221122221
---2?112111112??1212222?????2?2122111212222?111221?212???1222??1??              
'Nicon pettiboneae de Le�n-Gonz�lez & Salazar-Vallejo, 2003'                    
11??1211??11121???12122??2-?-?-2-2????-211?2?-?---2-?-2121222122222?221?21122221
---?-?---?-?-2??1212222?????2?212111?--2221?211121????????212??1??              
'Nicon rotunda Hutchings & Reid, 1990'                                          
111?1211?211121?2?12122??2-?-?-2-2????-211?2?-?---2-?-2121222112222?211?21122221
---2?112111112??1212222?????2?2122111212122?211121?212???1222??1??              
'Olganereis edmondsi (Hartman, 1954)'                                           
111?1211?211121?2?11122??2-?-?-2-11211?211?2?-?---2-?-21212221122222211221122221
---1?112112132??1212222?????2?2122111212222?11122122211221222?11??              
'Paraleonnates bolus (Hutchings & Reid, 1991)'                                  
111?1211?211121?2?121121121?2112211211?211?2?-?---2-?-21212221122223211221122221
---2?121111112??1112222?????2?1122122212222?111221?212222?222??1??              
'Parasetia irritabilis (Webster, 1879)'                                         
112?12111211121212121122121?211222????-211?2?-?---2-?-212122211222232112(12)1122
221---2?122111112?21212222?????2?2121122212221?1112222???????221?11??           
'Perinereis aibuhitensis (Grube, 1878)'                                         
111?1211?211121?2?121121121?211222????-111?2111?21221121212221122222221??1122221
---2?11??11112?21212222?????2?2122111212222?111221?212????222?11??              
'Perinereis akuna Wilson & Glasby, 1993'                                        
11??1211?211121?2?121121121?211122????-111?2111221221122212221122223211221121221
---2?2???11112?21212222?????2?2122111212222?111221?212212?222?11??              
'Perinereis amblyodonta (Schmarda, 1861)'                                       
11??1211?211121?2?121121121?211122????-111?2111221221121212221122123221?21121221
---2?121212112?21212222?????2?2122111212222?211221?221221?222?11??              
'Perinereis anderssoni Kinberg, 1865'                                           
11??1211??11121???121121121?211222????-111?21?1?2122112121222112212?221??112?221
---?-12???-?-2??12?2222?????2???221??--2222?111?2??--------22??1??              
'Perinereis bajacalifornica de Le�n Gonz�lez & Solis-Weiss, 1998'               
11??1211??11121???121121121?211222????-111?21?1?21221121212221122123221??112?221
---2?121111112??1212222?????2?2122111212222?211121????????222??1??              
'Perinereis barbara (Monro, 1926)'                                              
11??1211?211121?2?12112(12)121?211122????-111?2111211221121212221122123221?21121
221---2?121211112?21212222?????2?2122111212222?111221?221221?222?11??           
'Perinereis caeruleis (Hoagland, 1920)'                                         
11??1211?211121?1?12112(12)?21?211222????-111?2111211221121212221122123221??1121
221---2?2???11132?21212222?????2?2122111222222?111221?221221?222?11??           
'Perinereis calmani (Monro, 1926)'                                              
11??1211?211121?2?121121121?211222????-111?22?1?21221121212221122223211??1121221
---?-111111112?21212222?????2?2122111212222?111221?122????222?11??              
'Perinereis cultrifera (Grube, 1840)'                                           
11??1211?211121?2?1211211211211222????-111?2111221221121212221122123211221121221
---2?2???11112?21212222?????2?2122111212222?111221?212122?222??1??              
'Perinereis helleri (Grube, 1878)'                                              
11??1211?211121?2?121121121?211222????-111?21?1?21221121212221122223221??1122221
---?-112111112?21212222?????2?2122111212222?111221?122122?222?112?              
'Perinereis nigropunctata (Horst, 1889)'                                        
111?1211?211121?2?121121121?211222????-111?21?1?21221121212221122123211??1122221
---?-11??12112?21212222?????2?2122111212222?111221?122122?222?112?              
'Perinereis nuntia (Lamarck, 1818)'                                             
111?1211?211121?2?12112(12)(12)21?211222????-111?2(12)11221221121212221122223221
?11122221---2?2???11112?21212222?????2?2122111212222?111221?122122?222?11??     
'Perinereis obfuscata (Grube, 1878)'                                            
111?1211?211121?2?121121121?211222????-111?21?1?212211212122211221232?--?1121221
---?-11??11112?21212222?????2?2122111212222?111221?122????222?11??              
'Perinereis pictilis Glasby, Wei & Webb, 2013'                                  
11??1211?211121?2?121121121?211222????-111?22?1?21222221212221122223221??1121221
---?-11??11112??1212222?????2?2122111212222?111221?122122?222?11??              
'Perinereis rookeri de Le�n Gonz�lez & Goethel, 2013'                           
11??1211??11121???121121121?211222????-111?21?1?2122112121222112222?221??1122221
---2?121211112??12?2222?????2???221??--2222?111?2??--------22??1??              
'Perinereis singaporiensis (Grube, 1878)'                                       
111?1211?211121?2?121121121?211222????-111?2111?21221121212221122223221??1122221
---2?111111112?21212222?????2?2122111212222?111221?122122?222?11??              
'Perinereis vallata (Grube, 1857)'                                              
11??1211?211121?(12)?12112(12)121?21(12)(12)22????-111?2(12)11221221121212221122
223221?11122221---2?2???11112?21212222?????2?2122111212222?111221?212212?222?11?
?                                                                               
'Perinereis vancaurica (Ehlers, 1868)'                                          
111?1211?211121?(12)?121121121?211222????-111?2131?212211212122211222232112?1122
221---?-11?111112?21212222?????2?2122111212222?111221?221221?222?11??           
'Perinereis variodentata (Augener, 1913)'                                       
11??1211?211121?2?121121121?211(12)22????-111?2111211221121212221122223211221122
221---2?112111112?21212222?????2?2122111212222?111221?122122?222?11??           
'Perinereis viridis Glasby & Hsieh, 2006'                                       
11??1211??11121???12112??2-?-?-2-2????-111?2?-1?2122?-2121222112222?2?--?112?221
---?-?---?-?-2??12?2222?????2???221??--2222??--?2??--------22??1??              
'Perinereis weijhouensis Wu, Sun & Yang, 1981'                                  
11??1211??11121???12112??2-?-?-2-2????-111?2?-1?2122?-2121222112222?2?--?112?221
---?-?---?-?-2??12?2222?????2???221??--2222??--?2??--------22??1??              
'Perinereis wilsoni Glasby & Hsieh, 2006'                                       
11??1211??11121???12112??2-?-?-2-2????-111?2?-1?2122?-2121222112222?2?--?112?221
---?-?---?-?-2??12?2222?????2???221??--2222??--?2??--------22??1??              
'Platynereis antipoda Hartman, 1954'                                            
11??1211?211121?2?12112??12?112212????-111?22?1222211211211221122223221?21121221
---2?112111112?21212112?????2?2122111212222?111221?212212?222?11??              
'Platynereis australis (Schmarda, 1861)'                                        
11??1211?211121?2?12112??12?112212????-111?22?1?222112112112211222232?--?1121221
---?-112111112?21212(12)12?????2?2122111212222?111221?212????222?11??           
'Platynereis bicanaliculata (Baird, 1863)'                                      
11??1211?211121?2?12112??12?112212????-111?22?1?222112112112211222232?--?1121221
---?-2???11112?21212111?????2?2122111212222?111221????????222?11??              
'Platynereis dumerilii (Audouin & Milne Edwards, 1833)'                         
11??1211?211121?2?12112?2(12)2?112212????-111?22?12222112112112211222232?--21121
221---2?111112112?21212112?????2?1122111212222?111221?122122?222111??           
'Platynereis uniseris Hutchings & Reid, 1991'                                   
111?1211?211121?2?12112??12?112211????-111?22?1?222112212112211222232?--?1121221
---?-2???11112?21212112?????2?2122111212222?111?21????????222?11??              
'Potamonereis kumensis (Sato, 2020)'                                            
111?1211121112122212112(12)1212211222????-211?2?-?---2-?-2121222112222?221??1122
221---2?12211??-2?11212222?????2?2122111212222?1112211???????222?11??           
'Potamonereis tokashikiensis (Sato, 2020)'                                      
111?12111?111212?21211221212211222????-211?2?-?---2-?-2121222112222?221??1122221
---2?12211??-2?11212222?????2?1122111212222?1112211???????222?11??              
'Pseudonereis anomala Gravier, 1899'                                            
11??1211?211121?2?121111121?211222????-111?22?1212121121212221122113211221122121
---2?2???11112?21212122????12?2122111212222?111221?221221?222??1??              
'Pseudonereis anomalopsis Glasby, Nu-Wei & Gibb, 2013'                          
11??1211??11121???12111??2-?-?-2-2????-?-------------------22112222?2?--?112?221
---?-?---?-?-2??12?2222?????2???221??--2222??--?2??--------22??1??              
'Pseudonereis atopodon Chamberlin, 1919'                                        
11??1211?211121?2?121111121?211222????-111?2(12)?1?21121121112221122113221?21122
121---2?2???12132?21212222?????2?1222111212222?111221?221221?222?11??           
'Pseudonereis cortezi Kudenov, 1979'                                            
11??1211?211121?2?121111121?211222????-111?2111221121121112221122123221?21122121
---2?112211132??1212222?????2?2122111212222?111221?221221?222??1??              
'Pseudonereis noodti (Hartmann-Schr�der, 1962)'                                 
11??1211?211121?2?121111121?211222????-111?2121221121121112221122113221?21122121
---2?112111132?21212222?????2?2122111212222?211221?221221?222?11??              
'Pseudonereis palpata (Treadwell, 1923)'                                        
11??1211?211121?1?121111121?211222????-111?21?1?11121121?-2221122113221?21122121
---2?2???11132?21212222?????2?1222111212222?111221?221221?222??1??              
'Pseudonereis pseudonoodti (Fauchald, 1977)'                                    
11??1211?211121?2?121111121?211222????-111?2121211121121112221122123221?21122121
---2?2???12132?21212222?????2?2122111212222?111221?122122?222??1??              
'Pseudonereis trimaculata (Horst, 1924)'                                        
111?1211?211121?2?121111121?211222????-111?2111221121121112221122113221?21122121
---2?121212112?21212222?????2?2122111212222?111221?221221?222?11??              
'Pseudonereis variegata (Grube, 1857)'                                          
11??1211?211121?2?121111121?211222????-111?2121221121121112221122113221?21122121
---2?121211112?21212222?????2?2122111212222?111221?221221?222111??              
'Rullierinereis uncinata (Hartman, 1965)'                                       
11??12(12)1??11121?2?12122??2-?-?-2-?-----?-------------------22112222?221?21122
221---2?12?211?-2??12?2122????12???221??--2222??--?2??--------22??1??           
'Simplisetia aequisetis (Augener, 1913)'                                        
11??1211?211121?2?121121121?211222????-211?2?-?---2-?-21212221122223211221122221
---2?2???11132?21212222?????2?2122111211222?111221?212122?222??1??              
'Simplisetia amphidonta (Hutchings & Turvey, 1982)'                             
11??1211??11121?2?121121121?211222????-211?2?-?---2-?-21212221122223211221122221
---2?112111132?21212222?????2?2122112211222?111221?212122?222??1??              
'Simplisetia erythraensis (Fauvel, 1918)'                                       
111?1211?211121?2?121121121?211222????-211?2?-?---2-?-212122211222232?--?1122221
---?-2???11132??1212222?????2?21221??--1222?111221?212122?222??1??              
'Simplisetia limnetica (Hutchings & Glasby, 1982)'                              
11??1211??11121?2?121121121?211222????-211?2?-?---2-?-21212221122223221??1122221
---?-112111132??1212222?????2?21221??--1222?111221?212122?222??1??              
'Simplisetia lizardensis (Ben-Eliahu, Hutchings & Glasby, 1984)'                
11??1211??11121?2?121121121?211222????-211?2?-?---2-?-21212221122222221?21122221
---?-112111132?21212222?????2?1122111211222?111221?212212?222?11??              
'Sinonereis heteropoda Wu & Sun, 1979'                                          
111?1211?211121?2?12122??2-?-?-2-2????-211?2?-?---2-?-21212221132223211121122221
---2?121111112?21212222?????2?2122111212222?1112211???????222?1(13)??           
'Solomononereis marauensis Gibbs, 1971'                                         
111?1212?111121?2?121121212?112212????-211?2?-?---2-?-21212221122222221?21122221
---2?2???11132?11221122????12?2212121212222?111222????????222?11??              
'Solomononereis phuketensis Nateewathana, 1992'                                 
11??1212?111121?2?121121212?112212????-211?2?-?---2-?-21212221122222221?11122221
---2?1111112?2?11221222?????122212111212222?111221?212212?222?11??              
'Stenoninereis martini Wesenberg-Lund, 1958'                                    
111?12122111121?2?12122??2-?-?-2-2????-211?2?-?---2-?-21212221122222221?21122222
2?22?12122?2?2?11221222?????2?2212122212222?1112211212212?222?11??              
'Tambalagamia fauveli Pillai, 1962'                                             
11??1212?211121?1?12122??2-?-?-2-111211211?2?-?---2-?-21212121112222211??112?222
?12?-?---121?1?21212222?????2?2122122212222?211122????????222??1??              
'Tambalagamia orientalis Hartman, 1976'                                         
11??1212??11121?2?12122??2-?-?-2-111211211?2?-?---2-?-21212?-122222?211??112?222
111?-11??111?1121212222?????2???22122212222?211?2??--------22??1??              
'Tylonereis bogayawlenskyi Fauvel, 1911'                                        
11??1212??11121?1?11222??2-?-?-2-11211?211?2?-?---2-?-212122211221132?--?1122221
---?-?---11112?21212222?????2?2122122212222?211122????????222??1??              
'Tylorrhynchus heterochaetus (Quatrefages, 1866)'                               
111?1212?211121?2?11122??2-?-?-2-1????-211?2?-?---2-?-2121222122222?221?21322211
---?-?---2?2?2??1221222?????2?2212111212222?122221?212212?222??1??              
'Typhlonereis gracilis Hansen, 1879'                                            
111?1211?211121?2?12122??2-?-?-2-2????-211?2?-?---2-?-21212221142222221?21121221
---2?2???11112?22212222?????2?2122122212222?111221?212212?222??1??              
'Unanereis macgregori Day, 1962'                                                
11??1211?211121?2?12112?121?211222????-211?2?-?---2-?-21212221122123221?21122121
---2?112211132?11212222?????112122111222222?111221?212212?122??1??              
'Websterinereis foli (Fauvel, 1930)'                                            
111?1211?111121?2?12122??2-?-?-2-11211?211?2?-?---2-?-21212221122223211221122221
---?-111111112??1212222?????2?2122111212222?111221?212122?222??1??              
'Websterinereis punctata (Wesenberg-Lund, 1949)'                                
111?1211?211121?2?12122??2-?-?-2-11211?211?2?-?---2-?-21212221122223211221122221
---?-111111112??1212222?????2?2122111211222?111221?212221?222??1??              
'Websterinereis tridentata (Webster, 1880)'                                     
111?1211?211121?2?12122??2-?-?-2-11211?211?2?-?---2-?-21212221122223211221122221
---2?111111112?21212222?????2?2122111212222?111221?212221?222?11??              
'Wuinereis simplex (Monro, 1939)'                                               
111?1211?211121?2?121121121221122111112211?2?-?---2-?-212122211222232?--?1122221
---?-?---11132?21212222?????2?2122111212222?1112211???????222??1??              
;

END;
BEGIN ASSUMPTIONS;
OPTIONS DEFTYPE=unord PolyTCount=MINSTEPS;
END;
